# Supplementary material for: Methyl N-hy­droxy-N-(2-methyl­phen­yl)carbamate
Source: Acta Crystallogr Sect E Struct Rep Online. 2013 Jan 12;69(Pt 2):o230. doi: 10.1107/S1600536813000421 (PMC3569764; doi:10.1107/S1600536813000421)
Supplement: Supplementary file 1 [file e-69-0o230-sup1.cif]

##############################################################################
#                                                                            #
# This CIF contains the data in a paper accepted for publication in          #
# Acta Crystallographica Section E. It conforms to the requirements of       #
# Notes for Authors for Acta Crystallographica Section E, and has been       #
# peer reviewed under the auspices of the IUCr Commission on Journals.       #
#                                                                            #
# Full details of the Crystallographic Information File format               #
# are given in the paper "The Crystallographic Information File (CIF):       #
# a New Standard Archive File for Crystallography" by S. R. Hall, F. H.      #
# Allen and I. D. Brown [Acta Cryst. (1991), A47, 655-685].                  #
#                                                                            #
# The current version of the core CIF dictionary is obtainable from          #
# ftp://ftp.iucr.org/pub/cif_core.dic.                                       #
#                                                                            #
# Software is freely available for graphical display of the structure(s)     #
# in this CIF. For information consult the CIF software page                 #
# http://www.iucr.org/resources/cif/software.                                #
#                                                                            #
# This file may be used for bona fide research purposes within the           #
# scientific community so long as proper attribution is given to the journal # 
# article from which it was obtained.                                        #
#                                                                            #
##############################################################################
data_I
_audit_creation_method     SHELXL-97
_chemical_name_systematic
;
Methyl <i>N</i>-hydroxy-<i>N</i>-(2-methylphenyl)carbamate
;
_chemical_name_common     ?
_chemical_formula_moiety     'C9 H11 N O3'
_chemical_formula_sum     'C9 H11 N O3'
_chemical_formula_iupac     'C9 H11 N O3'
_chemical_formula_weight     181.19
_chemical_melting_point     ?
_symmetry_cell_setting     monoclinic
_symmetry_space_group_name_H-M     'P 21/n'
_symmetry_space_group_name_Hall     '-P 2yn'
loop_
    _symmetry_equiv_pos_as_xyz
    'x, y, z'
    '-x+1/2, y+1/2, -z+1/2'
    '-x, -y, -z'
    'x-1/2, -y-1/2, z-1/2'
_cell_length_a     7.6418(3)
_cell_length_b     20.8825(9)
_cell_length_c     18.0412(9)
_cell_angle_alpha     90.00
_cell_angle_beta     94.4850(10)
_cell_angle_gamma     90.00
_cell_volume     2870.2(2)
_cell_formula_units_Z     12
_cell_measurement_reflns_used     13549
_cell_measurement_theta_min     3.0
_cell_measurement_theta_max     27.4
_cell_measurement_temperature     296(2)
_exptl_crystal_description     'needle'
_exptl_crystal_colour     'colorless'
_exptl_crystal_size_max     0.54
_exptl_crystal_size_mid     0.37
_exptl_crystal_size_min     0.18
_exptl_crystal_density_diffrn     1.258
_exptl_crystal_density_meas     ?
_exptl_crystal_density_method     'not measured'
_exptl_crystal_F_000     1152
_exptl_absorpt_coefficient_mu     0.095
_exptl_absorpt_correction_type     multi-scan
_exptl_absorpt_process_details     '(ABSCOR; Higashi, 1995)'
_exptl_absorpt_correction_T_min     0.946
_exptl_absorpt_correction_T_max     0.983
_exptl_special_details
;
;
_diffrn_ambient_temperature     296(2)
_diffrn_radiation_type     MoK\a
_diffrn_radiation_wavelength     0.71073
_diffrn_radiation_source     'rotating anode'
_diffrn_radiation_monochromator     graphite
_diffrn_measurement_device_type     'Rigaku R-AXIS RAPID/ZJUG'
_diffrn_measurement_method     '\w scans'
_diffrn_detector_area_resol_mean     10.00
_diffrn_reflns_number     24402
_diffrn_reflns_av_R_equivalents     0.0514
_diffrn_reflns_av_sigmaI/netI     0.0410
_diffrn_reflns_theta_min     2.99
_diffrn_reflns_theta_max     26.00
_diffrn_reflns_theta_full     26.00
_diffrn_measured_fraction_theta_max     0.998
_diffrn_measured_fraction_theta_full     0.998
_diffrn_reflns_limit_h_min     -8
_diffrn_reflns_limit_h_max     9
_diffrn_reflns_limit_k_min     -25
_diffrn_reflns_limit_k_max     24
_diffrn_reflns_limit_l_min     -22
_diffrn_reflns_limit_l_max     22
_diffrn_standards_number     0
_diffrn_standards_interval_count     .
_diffrn_standards_interval_time     .
_diffrn_standards_decay_%     ?
_refine_special_details
;
Refinement of <i>F</i>^2^ against ALL reflections. The weighted <i>R</i>-factor
<i>wR</i> and goodness of fit <i>S</i> are based on <i>F</i>^2^, conventional
<i>R</i>-factors <i>R</i> are based on <i>F</i>, with <i>F</i> set to zero for
negative <i>F</i>^2^. The threshold expression of <i>F</i>^2^ >
\s(<i>F</i>^2^) is used only for calculating <i>R</i>-factors(gt) <i>etc</i>.
and is not relevant to the choice of reflections for refinement.
<i>R</i>-factors based on <i>F</i>^2^ are statistically about twice as large
as those based on <i>F</i>, and <i>R</i>- factors based on ALL data will be
even larger.
;
_reflns_number_total     5643
_reflns_number_gt     3163
_reflns_threshold_expression     I>2\s(I)
_refine_ls_structure_factor_coef     Fsqd
_refine_ls_matrix_type     full
_refine_ls_R_factor_all     0.1175
_refine_ls_R_factor_gt     0.0630
_refine_ls_wR_factor_gt     0.1322
_refine_ls_wR_factor_ref     0.1606
_refine_ls_goodness_of_fit_ref     1.007
_refine_ls_restrained_S_all     1.007
_refine_ls_number_reflns     5643
_refine_ls_number_parameters     362
_refine_ls_number_restraints     0
_refine_ls_hydrogen_treatment     constr
_refine_ls_weighting_scheme     calc
_refine_ls_weighting_details
         'calc w=1/[\s^2^(Fo^2^)+(0.0464P)^2^+2.2250P] where P=(Fo^2^+2Fc^2^)/3'
_atom_sites_solution_hydrogens     geom
_atom_sites_solution_primary     direct
_atom_sites_solution_secondary     difmap
_refine_ls_shift/su_max     0.000
_refine_ls_shift/su_mean     0.000
_refine_diff_density_max     0.412
_refine_diff_density_min     -0.184
_refine_ls_extinction_method     'SHELXL97 (Sheldrick, 2008)'
_refine_ls_extinction_coef     0.0071(7)
_refine_ls_extinction_expression
                                  'Fc^*^=kFc[1+0.001xFc^2^\l^3^/sin(2\q)]^-1/4^'
loop_
    _atom_type_symbol
    _atom_type_description
    _atom_type_scat_dispersion_real
    _atom_type_scat_dispersion_imag
    _atom_type_scat_source
    'C' 'C' 0.0033 0.0016
                         'International Tables Vol C Tables 4.2.6.8 and 6.1.1.4'
    'H' 'H' 0.0000 0.0000
                         'International Tables Vol C Tables 4.2.6.8 and 6.1.1.4'
    'N' 'N' 0.0061 0.0033
                         'International Tables Vol C Tables 4.2.6.8 and 6.1.1.4'
    'O' 'O' 0.0106 0.0060
                         'International Tables Vol C Tables 4.2.6.8 and 6.1.1.4'
_computing_data_collection     'PROCESS-AUTO (Rigaku, 2006)'
_computing_cell_refinement     'PROCESS-AUTO (Rigaku, 2006)'
_computing_data_reduction     'CrystalStructure (Rigaku, 2007)'
_computing_structure_solution     'SHELXS97 (Sheldrick, 2008)'
_computing_structure_refinement     'SHELXL97 (Sheldrick, 2008)'
_computing_molecular_graphics     'ORTEP-3 for Windows (Farrugia, 2012)'
_computing_publication_material     'WinGX (Farrugia, 2012)'
loop_
    _atom_site_type_symbol
    _atom_site_label
    _atom_site_fract_x
    _atom_site_fract_y
    _atom_site_fract_z
    _atom_site_U_iso_or_equiv
    _atom_site_adp_type
    _atom_site_calc_flag
    _atom_site_refinement_flags
    _atom_site_occupancy
    _atom_site_symmetry_multiplicity
    _atom_site_disorder_assembly
    _atom_site_disorder_group
    C C1A 0.7015(7) 0.0013(2) 0.4220(3) 0.1281(17) Uani d . 1 1 . .
    H H1A1 0.8160 0.0147 0.4417 0.192 Uiso calc R 1 1 . .
    H H1A2 0.6990 -0.0445 0.4173 0.192 Uiso calc R 1 1 . .
    H H1A3 0.6157 0.0146 0.4550 0.192 Uiso calc R 1 1 . .
    C C2A 0.6622(5) 0.02987(19) 0.3507(3) 0.0855(11) Uani d . 1 1 . .
    C C3A 0.6870(5) -0.0069(3) 0.2864(3) 0.1027(15) Uani d . 1 1 . .
    H H3A 0.7291 -0.0486 0.2901 0.123 Uiso calc R 1 1 . .
    C C4A 0.6481(5) 0.0204(3) 0.2205(4) 0.1099(17) Uani d . 1 1 . .
    H H4A 0.6686 -0.0035 0.1785 0.132 Uiso calc R 1 1 . .
    C C5A 0.5789(6) 0.0819(3) 0.2091(2) 0.1206(18) Uani d . 1 1 . .
    H H5A 0.5485 0.0977 0.1616 0.145 Uiso calc R 1 1 . .
    C C6A 0.5584(5) 0.1173(2) 0.2709(2) 0.0930(13) Uani d . 1 1 . .
    H H6A 0.5189 0.1593 0.2662 0.112 Uiso calc R 1 1 . .
    C C7A 0.5973(3) 0.09029(14) 0.34306(18) 0.0586(8) Uani d . 1 1 . .
    C C8A 0.4200(4) 0.15525(14) 0.42474(15) 0.0522(7) Uani d . 1 1 . .
    C C9A 0.1141(4) 0.1418(2) 0.4157(2) 0.0876(12) Uani d . 1 1 . .
    H H9A1 0.1087 0.1362 0.4683 0.131 Uiso calc R 1 1 . .
    H H9A2 0.0244 0.1164 0.3896 0.131 Uiso calc R 1 1 . .
    H H9A3 0.0962 0.1861 0.4032 0.131 Uiso calc R 1 1 . .
    N N1A 0.5733(3) 0.13103(12) 0.40482(13) 0.0576(6) Uani d . 1 1 . .
    O O1A 0.7214(2) 0.16837(11) 0.42788(11) 0.0633(6) Uani d . 1 1 . .
    H H1A 0.7555 0.1589 0.4707 0.095 Uiso calc R 1 1 . .
    O O2A 0.4081(3) 0.20012(10) 0.46662(12) 0.0667(6) Uani d . 1 1 . .
    O O3A 0.2843(2) 0.12164(11) 0.39471(12) 0.0685(6) Uani d . 1 1 . .
    C C1B 0.9234(4) 0.19851(18) 0.78477(18) 0.0734(9) Uani d . 1 1 . .
    H H1B1 0.8450 0.2246 0.7535 0.110 Uiso calc R 1 1 . .
    H H1B2 0.9386 0.2171 0.8335 0.110 Uiso calc R 1 1 . .
    H H1B3 0.8751 0.1563 0.7881 0.110 Uiso calc R 1 1 . .
    C C2B 1.0991(4) 0.19463(14) 0.75196(16) 0.0552(7) Uani d . 1 1 . .
    C C3B 1.2551(4) 0.19938(17) 0.79671(18) 0.0725(9) Uani d . 1 1 . .
    H H3B 1.2507 0.2035 0.8479 0.087 Uiso calc R 1 1 . .
    C C4B 1.4155(4) 0.19809(18) 0.7672(2) 0.0772(10) Uani d . 1 1 . .
    H H4B 1.5179 0.2008 0.7984 0.093 Uiso calc R 1 1 . .
    C C5B 1.4247(4) 0.19279(17) 0.6920(2) 0.0735(9) Uani d . 1 1 . .
    H H5B 1.5333 0.1930 0.6721 0.088 Uiso calc R 1 1 . .
    C C6B 1.2733(4) 0.18723(14) 0.64585(17) 0.0593(8) Uani d . 1 1 . .
    H H6B 1.2791 0.1835 0.5947 0.071 Uiso calc R 1 1 . .
    C C7B 1.1122(3) 0.18725(13) 0.67609(15) 0.0478(6) Uani d . 1 1 . .
    C C8B 0.8634(4) 0.12549(15) 0.61676(18) 0.0586(7) Uani d . 1 1 . .
    C C9B 0.7983(6) 0.02666(19) 0.6715(3) 0.1248(18) Uani d . 1 1 . .
    H H9B1 0.6769 0.0378 0.6732 0.187 Uiso calc R 1 1 . .
    H H9B2 0.8351 0.0009 0.7139 0.187 Uiso calc R 1 1 . .
    H H9B3 0.8136 0.0030 0.6268 0.187 Uiso calc R 1 1 . .
    N N1B 0.9562(3) 0.18018(11) 0.62738(12) 0.0525(6) Uani d . 1 1 . .
    O O1B 0.9443(3) 0.22088(9) 0.56502(10) 0.0586(5) Uani d . 1 1 . .
    H H1B 0.8743 0.2497 0.5714 0.088 Uiso calc R 1 1 . .
    O O2B 0.7543(3) 0.11544(11) 0.56597(13) 0.0803(7) Uani d . 1 1 . .
    O O3B 0.9030(3) 0.08435(10) 0.67221(13) 0.0744(6) Uani d . 1 1 . .
    C C1C 0.5743(5) 0.43964(19) 0.4292(3) 0.1070(14) Uani d . 1 1 . .
    H H1C1 0.6516 0.4438 0.4736 0.161 Uiso calc R 1 1 . .
    H H1C2 0.5595 0.4807 0.4056 0.161 Uiso calc R 1 1 . .
    H H1C3 0.6238 0.4101 0.3958 0.161 Uiso calc R 1 1 . .
    C C2C 0.4036(5) 0.41579(18) 0.4486(2) 0.0846(11) Uani d . 1 1 . .
    C C3C 0.2437(6) 0.4432(2) 0.4177(2) 0.1088(15) Uani d . 1 1 . .
    H H3C 0.2472 0.4771 0.3844 0.131 Uiso calc R 1 1 . .
    C C4C 0.0889(7) 0.4210(3) 0.4356(3) 0.1309(19) Uani d . 1 1 . .
    H H4C -0.0135 0.4403 0.4152 0.157 Uiso calc R 1 1 . .
    C C5C 0.0768(5) 0.3698(3) 0.4841(3) 0.1148(16) Uani d . 1 1 . .
    H H5C -0.0324 0.3549 0.4956 0.138 Uiso calc R 1 1 . .
    C C6C 0.2236(4) 0.34211(18) 0.5139(2) 0.0800(10) Uani d . 1 1 . .
    H H6C 0.2175 0.3073 0.5457 0.096 Uiso calc R 1 1 . .
    C C9C 0.5530(5) 0.3753(2) 0.71892(19) 0.0984(13) Uani d . 1 1 . .
    H H9C1 0.5448 0.3326 0.7379 0.148 Uiso calc R 1 1 . .
    H H9C2 0.4735 0.4027 0.7427 0.148 Uiso calc R 1 1 . .
    H H9C3 0.6708 0.3908 0.7288 0.148 Uiso calc R 1 1 . .
    C C7C 0.3899(4) 0.36664(15) 0.49641(17) 0.0646(8) Uani d . 1 1 . .
    C C8C 0.6045(4) 0.33602(14) 0.60086(17) 0.0547(7) Uani d . 1 1 . .
    N N1C 0.5431(3) 0.33508(12) 0.52944(13) 0.0592(6) Uani d . 1 1 . .
    O O1C 0.6448(3) 0.29974(10) 0.48250(11) 0.0627(6) Uani d . 1 1 . .
    H H1C 0.6012 0.2642 0.4754 0.094 Uiso calc R 1 1 . .
    O O2C 0.7308(3) 0.30629(11) 0.62704(11) 0.0682(6) Uani d . 1 1 . .
    O O3C 0.5079(3) 0.37516(11) 0.64001(12) 0.0741(6) Uani d . 1 1 . .
loop_
    _atom_site_aniso_label
    _atom_site_aniso_U_11
    _atom_site_aniso_U_22
    _atom_site_aniso_U_33
    _atom_site_aniso_U_12
    _atom_site_aniso_U_13
    _atom_site_aniso_U_23
    C1A 0.134(4) 0.114(4) 0.136(4) 0.002(3) 0.007(3) 0.027(3)
    C2A 0.063(2) 0.081(3) 0.112(3) -0.0024(19) 0.002(2) -0.017(2)
    C3A 0.072(3) 0.126(4) 0.109(4) 0.005(2) 0.004(2) -0.063(3)
    C4A 0.065(3) 0.123(4) 0.143(5) 0.003(3) 0.014(3) -0.062(4)
    C5A 0.090(3) 0.206(6) 0.066(3) -0.009(4) 0.006(2) -0.016(3)
    C6A 0.079(2) 0.137(4) 0.063(2) -0.012(2) 0.0030(19) -0.037(2)
    C7A 0.0411(15) 0.0571(18) 0.078(2) -0.0017(14) 0.0078(14) -0.0214(16)
    C8A 0.0461(16) 0.0638(18) 0.0470(16) 0.0028(14) 0.0054(13) -0.0060(14)
    C9A 0.0410(17) 0.133(3) 0.091(3) 0.0032(19) 0.0174(17) -0.028(2)
    N1A 0.0386(12) 0.0714(16) 0.0622(15) 0.0011(12) 0.0000(11) -0.0223(13)
    O1A 0.0450(11) 0.0824(15) 0.0615(13) -0.0052(10) -0.0012(9) -0.0166(11)
    O2A 0.0605(13) 0.0747(14) 0.0665(14) 0.0030(11) 0.0150(10) -0.0227(12)
    O3A 0.0395(10) 0.0911(15) 0.0756(14) -0.0023(11) 0.0092(10) -0.0285(12)
    C1B 0.0615(19) 0.101(3) 0.059(2) -0.0030(18) 0.0166(16) -0.0048(18)
    C2B 0.0498(16) 0.0672(18) 0.0488(17) -0.0035(14) 0.0040(13) -0.0018(14)
    C3B 0.064(2) 0.102(3) 0.0503(19) -0.0097(19) -0.0019(15) -0.0053(18)
    C4B 0.0501(18) 0.105(3) 0.075(2) -0.0117(18) -0.0063(17) -0.002(2)
    C5B 0.0491(18) 0.093(3) 0.080(3) -0.0057(17) 0.0119(17) 0.000(2)
    C6B 0.0597(18) 0.0678(19) 0.0516(18) 0.0000(15) 0.0127(15) -0.0013(15)
    C7B 0.0470(15) 0.0499(15) 0.0460(16) -0.0019(12) 0.0005(12) 0.0006(12)
    C8B 0.0542(17) 0.0606(19) 0.060(2) 0.0039(15) -0.0015(15) -0.0007(16)
    C9B 0.133(4) 0.078(3) 0.157(4) -0.046(3) -0.031(3) 0.035(3)
    N1B 0.0566(14) 0.0528(14) 0.0468(14) -0.0014(11) -0.0043(11) 0.0066(11)
    O1B 0.0638(13) 0.0631(13) 0.0490(12) 0.0123(10) 0.0050(9) 0.0096(10)
    O2B 0.0765(15) 0.0873(17) 0.0722(15) -0.0163(13) -0.0246(13) -0.0017(13)
    O3B 0.0747(15) 0.0585(13) 0.0865(16) -0.0123(11) -0.0162(12) 0.0143(12)
    C1C 0.098(3) 0.085(3) 0.142(4) -0.010(2) 0.040(3) 0.004(3)
    C2C 0.086(3) 0.079(2) 0.091(3) -0.004(2) 0.024(2) 0.004(2)
    C3C 0.087(3) 0.129(4) 0.109(3) 0.042(3) -0.001(3) 0.036(3)
    C4C 0.085(3) 0.170(5) 0.135(4) 0.029(3) -0.006(3) 0.061(4)
    C5C 0.063(2) 0.152(4) 0.127(4) -0.007(3) -0.004(2) 0.031(3)
    C6C 0.063(2) 0.089(3) 0.087(3) 0.0022(19) 0.0027(19) 0.016(2)
    C9C 0.109(3) 0.127(3) 0.057(2) 0.030(3) -0.008(2) -0.035(2)
    C7C 0.073(2) 0.0644(19) 0.0556(19) 0.0068(17) -0.0026(16) -0.0058(16)
    C8C 0.0504(17) 0.0554(17) 0.0577(19) 0.0015(14) 0.0013(14) -0.0084(15)
    N1C 0.0570(14) 0.0695(16) 0.0505(15) 0.0180(12) -0.0002(12) -0.0072(12)
    O1C 0.0628(13) 0.0682(13) 0.0579(13) 0.0055(10) 0.0108(10) -0.0100(11)
    O2C 0.0620(13) 0.0795(14) 0.0607(14) 0.0194(12) -0.0091(10) -0.0087(11)
    O3C 0.0716(14) 0.0880(16) 0.0612(14) 0.0252(12) -0.0039(11) -0.0230(12)
_geom_special_details
;
All e.s.d.'s (except the e.s.d. in the dihedral angle between two l.s. planes)
are estimated using the full covariance matrix. The cell e.s.d.'s are taken
into account individually in the estimation of e.s.d.'s in distances, angles
and torsion angles; correlations between e.s.d.'s in cell parameters are only
used when they are defined by crystal symmetry. An approximate (isotropic)
treatment of cell e.s.d.'s is used for estimating e.s.d.'s involving l.s.
planes.
;
loop_
    _geom_bond_atom_site_label_1
    _geom_bond_atom_site_label_2
    _geom_bond_site_symmetry_2
    _geom_bond_distance
    _geom_bond_publ_flag
    C1A C2A . 1.429(6) ?
    C1A H1A1 . 0.9600 ?
    C1A H1A2 . 0.9600 ?
    C1A H1A3 . 0.9600 ?
    C2A C7A . 1.359(5) ?
    C2A C3A . 1.416(5) ?
    C3A C4A . 1.330(6) ?
    C3A H3A . 0.9300 ?
    C4A C5A . 1.398(7) ?
    C4A H4A . 0.9300 ?
    C5A C6A . 1.357(6) ?
    C5A H5A . 0.9300 ?
    C6A C7A . 1.429(5) ?
    C6A H6A . 0.9300 ?
    C7A N1A . 1.425(4) ?
    C8A O2A . 1.212(3) ?
    C8A O3A . 1.332(3) ?
    C8A N1A . 1.350(3) ?
    C9A O3A . 1.445(3) ?
    C9A H9A1 . 0.9600 ?
    C9A H9A2 . 0.9600 ?
    C9A H9A3 . 0.9600 ?
    N1A O1A . 1.410(3) ?
    O1A H1A . 0.8200 ?
    C1B C2B . 1.511(4) ?
    C1B H1B1 . 0.9600 ?
    C1B H1B2 . 0.9600 ?
    C1B H1B3 . 0.9600 ?
    C2B C7B . 1.389(4) ?
    C2B C3B . 1.390(4) ?
    C3B C4B . 1.374(4) ?
    C3B H3B . 0.9300 ?
    C4B C5B . 1.369(5) ?
    C4B H4B . 0.9300 ?
    C5B C6B . 1.377(4) ?
    C5B H5B . 0.9300 ?
    C6B C7B . 1.385(4) ?
    C6B H6B . 0.9300 ?
    C7B N1B . 1.432(3) ?
    C8B O2B . 1.208(3) ?
    C8B O3B . 1.335(3) ?
    C8B N1B . 1.350(4) ?
    C9B O3B . 1.445(4) ?
    C9B H9B1 . 0.9600 ?
    C9B H9B2 . 0.9600 ?
    C9B H9B3 . 0.9600 ?
    N1B O1B . 1.407(3) ?
    O1B H1B . 0.8200 ?
    C1C C2C . 1.464(5) ?
    C1C H1C1 . 0.9600 ?
    C1C H1C2 . 0.9600 ?
    C1C H1C3 . 0.9600 ?
    C2C C7C . 1.351(5) ?
    C2C C3C . 1.423(5) ?
    C3C C4C . 1.333(6) ?
    C3C H3C . 0.9300 ?
    C4C C5C . 1.389(6) ?
    C4C H4C . 0.9300 ?
    C5C C6C . 1.337(5) ?
    C5C H5C . 0.9300 ?
    C6C C7C . 1.428(5) ?
    C6C H6C . 0.9300 ?
    C9C O3C . 1.438(4) ?
    C9C H9C1 . 0.9600 ?
    C9C H9C2 . 0.9600 ?
    C9C H9C3 . 0.9600 ?
    C7C N1C . 1.432(4) ?
    C8C O2C . 1.212(3) ?
    C8C N1C . 1.337(4) ?
    C8C O3C . 1.339(3) ?
    N1C O1C . 1.403(3) ?
    O1C H1C . 0.8200 ?
loop_
    _geom_angle_atom_site_label_1
    _geom_angle_atom_site_label_2
    _geom_angle_atom_site_label_3
    _geom_angle_site_symmetry_1
    _geom_angle_site_symmetry_3
    _geom_angle
    _geom_angle_publ_flag
    C2A C1A H1A1 . . 109.5 ?
    C2A C1A H1A2 . . 109.5 ?
    H1A1 C1A H1A2 . . 109.5 ?
    C2A C1A H1A3 . . 109.5 ?
    H1A1 C1A H1A3 . . 109.5 ?
    H1A2 C1A H1A3 . . 109.5 ?
    C7A C2A C3A . . 119.4(4) ?
    C7A C2A C1A . . 121.9(4) ?
    C3A C2A C1A . . 118.7(4) ?
    C4A C3A C2A . . 117.7(5) ?
    C4A C3A H3A . . 121.1 ?
    C2A C3A H3A . . 121.1 ?
    C3A C4A C5A . . 125.5(5) ?
    C3A C4A H4A . . 117.3 ?
    C5A C4A H4A . . 117.3 ?
    C6A C5A C4A . . 116.5(5) ?
    C6A C5A H5A . . 121.8 ?
    C4A C5A H5A . . 121.8 ?
    C5A C6A C7A . . 120.3(5) ?
    C5A C6A H6A . . 119.8 ?
    C7A C6A H6A . . 119.8 ?
    C2A C7A N1A . . 122.9(3) ?
    C2A C7A C6A . . 120.5(3) ?
    N1A C7A C6A . . 116.5(3) ?
    O2A C8A O3A . . 124.5(2) ?
    O2A C8A N1A . . 124.4(3) ?
    O3A C8A N1A . . 111.0(2) ?
    O3A C9A H9A1 . . 109.5 ?
    O3A C9A H9A2 . . 109.5 ?
    H9A1 C9A H9A2 . . 109.5 ?
    O3A C9A H9A3 . . 109.5 ?
    H9A1 C9A H9A3 . . 109.5 ?
    H9A2 C9A H9A3 . . 109.5 ?
    C8A N1A O1A . . 114.0(2) ?
    C8A N1A C7A . . 126.8(2) ?
    O1A N1A C7A . . 114.3(2) ?
    N1A O1A H1A . . 109.5 ?
    C8A O3A C9A . . 115.3(2) ?
    C2B C1B H1B1 . . 109.5 ?
    C2B C1B H1B2 . . 109.5 ?
    H1B1 C1B H1B2 . . 109.5 ?
    C2B C1B H1B3 . . 109.5 ?
    H1B1 C1B H1B3 . . 109.5 ?
    H1B2 C1B H1B3 . . 109.5 ?
    C7B C2B C3B . . 117.1(3) ?
    C7B C2B C1B . . 121.8(3) ?
    C3B C2B C1B . . 121.1(3) ?
    C4B C3B C2B . . 121.6(3) ?
    C4B C3B H3B . . 119.2 ?
    C2B C3B H3B . . 119.2 ?
    C5B C4B C3B . . 120.1(3) ?
    C5B C4B H4B . . 119.9 ?
    C3B C4B H4B . . 119.9 ?
    C4B C5B C6B . . 120.0(3) ?
    C4B C5B H5B . . 120.0 ?
    C6B C5B H5B . . 120.0 ?
    C5B C6B C7B . . 119.5(3) ?
    C5B C6B H6B . . 120.2 ?
    C7B C6B H6B . . 120.2 ?
    C6B C7B C2B . . 121.5(3) ?
    C6B C7B N1B . . 118.8(3) ?
    C2B C7B N1B . . 119.7(2) ?
    O2B C8B O3B . . 124.0(3) ?
    O2B C8B N1B . . 125.3(3) ?
    O3B C8B N1B . . 110.6(3) ?
    O3B C9B H9B1 . . 109.5 ?
    O3B C9B H9B2 . . 109.5 ?
    H9B1 C9B H9B2 . . 109.5 ?
    O3B C9B H9B3 . . 109.5 ?
    H9B1 C9B H9B3 . . 109.5 ?
    H9B2 C9B H9B3 . . 109.5 ?
    C8B N1B O1B . . 113.4(2) ?
    C8B N1B C7B . . 125.2(2) ?
    O1B N1B C7B . . 115.3(2) ?
    N1B O1B H1B . . 109.5 ?
    C8B O3B C9B . . 115.9(3) ?
    C2C C1C H1C1 . . 109.5 ?
    C2C C1C H1C2 . . 109.5 ?
    H1C1 C1C H1C2 . . 109.5 ?
    C2C C1C H1C3 . . 109.5 ?
    H1C1 C1C H1C3 . . 109.5 ?
    H1C2 C1C H1C3 . . 109.5 ?
    C7C C2C C3C . . 116.6(4) ?
    C7C C2C C1C . . 121.7(4) ?
    C3C C2C C1C . . 121.6(4) ?
    C4C C3C C2C . . 121.1(4) ?
    C4C C3C H3C . . 119.4 ?
    C2C C3C H3C . . 119.4 ?
    C3C C4C C5C . . 121.6(4) ?
    C3C C4C H4C . . 119.2 ?
    C5C C4C H4C . . 119.2 ?
    C6C C5C C4C . . 119.4(4) ?
    C6C C5C H5C . . 120.3 ?
    C4C C5C H5C . . 120.3 ?
    C5C C6C C7C . . 119.3(4) ?
    C5C C6C H6C . . 120.4 ?
    C7C C6C H6C . . 120.4 ?
    O3C C9C H9C1 . . 109.5 ?
    O3C C9C H9C2 . . 109.5 ?
    H9C1 C9C H9C2 . . 109.5 ?
    O3C C9C H9C3 . . 109.5 ?
    H9C1 C9C H9C3 . . 109.5 ?
    H9C2 C9C H9C3 . . 109.5 ?
    C2C C7C C6C . . 121.9(3) ?
    C2C C7C N1C . . 120.9(3) ?
    C6C C7C N1C . . 117.1(3) ?
    O2C C8C N1C . . 125.3(3) ?
    O2C C8C O3C . . 124.2(3) ?
    N1C C8C O3C . . 110.5(3) ?
    C8C N1C O1C . . 114.8(2) ?
    C8C N1C C7C . . 127.5(2) ?
    O1C N1C C7C . . 117.7(2) ?
    N1C O1C H1C . . 109.5 ?
    C8C O3C C9C . . 115.1(3) ?
loop_
    _geom_torsion_atom_site_label_1
    _geom_torsion_atom_site_label_2
    _geom_torsion_atom_site_label_3
    _geom_torsion_atom_site_label_4
    _geom_torsion_site_symmetry_1
    _geom_torsion_site_symmetry_2
    _geom_torsion_site_symmetry_3
    _geom_torsion_site_symmetry_4
    _geom_torsion
    _geom_torsion_publ_flag
    C7A C2A C3A C4A . . . . 1.2(6) ?
    C1A C2A C3A C4A . . . . 179.4(4) ?
    C2A C3A C4A C5A . . . . -2.2(7) ?
    C3A C4A C5A C6A . . . . 3.4(7) ?
    C4A C5A C6A C7A . . . . -3.4(6) ?
    C3A C2A C7A N1A . . . . -178.1(3) ?
    C1A C2A C7A N1A . . . . 3.8(5) ?
    C3A C2A C7A C6A . . . . -1.5(5) ?
    C1A C2A C7A C6A . . . . -179.6(4) ?
    C5A C6A C7A C2A . . . . 2.8(5) ?
    C5A C6A C7A N1A . . . . 179.5(3) ?
    O2A C8A N1A O1A . . . . -9.2(4) ?
    O3A C8A N1A O1A . . . . 173.4(2) ?
    O2A C8A N1A C7A . . . . -162.9(3) ?
    O3A C8A N1A C7A . . . . 19.7(4) ?
    C2A C7A N1A C8A . . . . -117.7(4) ?
    C6A C7A N1A C8A . . . . 65.6(4) ?
    C2A C7A N1A O1A . . . . 88.7(4) ?
    C6A C7A N1A O1A . . . . -88.0(3) ?
    O2A C8A O3A C9A . . . . -0.5(4) ?
    N1A C8A O3A C9A . . . . 177.0(3) ?
    C7B C2B C3B C4B . . . . 1.2(5) ?
    C1B C2B C3B C4B . . . . -177.8(3) ?
    C2B C3B C4B C5B . . . . 0.8(6) ?
    C3B C4B C5B C6B . . . . -1.5(6) ?
    C4B C5B C6B C7B . . . . 0.2(5) ?
    C5B C6B C7B C2B . . . . 1.9(4) ?
    C5B C6B C7B N1B . . . . -178.8(3) ?
    C3B C2B C7B C6B . . . . -2.6(4) ?
    C1B C2B C7B C6B . . . . 176.4(3) ?
    C3B C2B C7B N1B . . . . 178.2(3) ?
    C1B C2B C7B N1B . . . . -2.9(4) ?
    O2B C8B N1B O1B . . . . -13.3(4) ?
    O3B C8B N1B O1B . . . . 169.4(2) ?
    O2B C8B N1B C7B . . . . -164.4(3) ?
    O3B C8B N1B C7B . . . . 18.4(4) ?
    C6B C7B N1B C8B . . . . 101.2(3) ?
    C2B C7B N1B C8B . . . . -79.5(4) ?
    C6B C7B N1B O1B . . . . -49.4(3) ?
    C2B C7B N1B O1B . . . . 129.9(3) ?
    O2B C8B O3B C9B . . . . -3.8(5) ?
    N1B C8B O3B C9B . . . . 173.5(3) ?
    C7C C2C C3C C4C . . . . 0.1(7) ?
    C1C C2C C3C C4C . . . . 179.9(5) ?
    C2C C3C C4C C5C . . . . -1.1(9) ?
    C3C C4C C5C C6C . . . . 0.4(9) ?
    C4C C5C C6C C7C . . . . 1.2(7) ?
    C3C C2C C7C C6C . . . . 1.5(5) ?
    C1C C2C C7C C6C . . . . -178.3(4) ?
    C3C C2C C7C N1C . . . . 178.9(3) ?
    C1C C2C C7C N1C . . . . -1.0(5) ?
    C5C C6C C7C C2C . . . . -2.2(6) ?
    C5C C6C C7C N1C . . . . -179.6(4) ?
    O2C C8C N1C O1C . . . . -4.7(4) ?
    O3C C8C N1C O1C . . . . 174.7(2) ?
    O2C C8C N1C C7C . . . . 176.6(3) ?
    O3C C8C N1C C7C . . . . -4.0(4) ?
    C2C C7C N1C C8C . . . . 111.8(4) ?
    C6C C7C N1C C8C . . . . -70.7(4) ?
    C2C C7C N1C O1C . . . . -66.8(4) ?
    C6C C7C N1C O1C . . . . 110.6(3) ?
    O2C C8C O3C C9C . . . . -6.0(5) ?
    N1C C8C O3C C9C . . . . 174.6(3) ?
loop_
    _geom_hbond_atom_site_label_D
    _geom_hbond_atom_site_label_H
    _geom_hbond_atom_site_label_A
    _geom_hbond_site_symmetry_A
    _geom_hbond_distance_DH
    _geom_hbond_distance_HA
    _geom_hbond_distance_DA
    _geom_hbond_angle_DHA
    O1A H1A O2B . 0.82 1.94 2.719(3) 157
    O1B H1B O2C . 0.82 1.94 2.716(3) 157
    O1C H1C O2A . 0.82 1.99 2.757(3) 156
_iucr_refine_instructions_details
;
TITL zbb001 in P 21/n
CELL  0.71073   7.6418  20.8825  18.0412   90.000   94.485   90.000
ZERR    12.00   0.0003   0.0009   0.0009    0.000    0.001    0.000
LATT   1
SYMM  1/2 - X, 1/2 + Y, 1/2 - Z
SFAC  C    H    N    O
UNIT  108  132  12   36
MERG   2
OMIT    -3.00  52.00
FMAP   2
PLAN    4
SIZE     0.18   0.37   0.54
ACTA
BOND   $H
CONF
HTAB  O1A  O2B
HTAB  O1A  O1B
HTAB  O1B  O2C
HTAB  O1B  O1C
HTAB  O1C  O2A
HTAB  O1C  O1A
L.S.   15
TEMP    23.00
WGHT    0.046400    2.225000
EXTI    0.007103
FVAR       0.27913
C1A   1    0.701468    0.001326    0.422030    11.00000    0.13374    0.11431 =
         0.13574    0.02701    0.00695    0.00226
AFIX 137
H1A1  2    0.816009    0.014689    0.441723    11.00000   -1.50000
H1A2  2    0.699045   -0.044457    0.417253    11.00000   -1.50000
H1A3  2    0.615736    0.014572    0.455048    11.00000   -1.50000
AFIX   0
C2A   1    0.662192    0.029870    0.350677    11.00000    0.06304    0.08054 =
         0.11204   -0.01750    0.00168   -0.00238
C3A   1    0.687000   -0.006853    0.286378    11.00000    0.07173    0.12650 =
         0.10922   -0.06287    0.00372    0.00476
AFIX  43
H3A   2    0.729077   -0.048612    0.290067    11.00000   -1.20000
AFIX   0
C4A   1    0.648076    0.020404    0.220498    11.00000    0.06483    0.12300 =
         0.14285   -0.06160    0.01364    0.00266
AFIX  43
H4A   2    0.668604   -0.003454    0.178522    11.00000   -1.20000
AFIX   0
C5A   1    0.578893    0.081914    0.209080    11.00000    0.08980    0.20595 =
         0.06613   -0.01645    0.00580   -0.00910
AFIX  43
H5A   2    0.548510    0.097741    0.161630    11.00000   -1.20000
AFIX   0
C6A   1    0.558423    0.117294    0.270884    11.00000    0.07886    0.13703 =
         0.06267   -0.03685    0.00299   -0.01221
AFIX  43
H6A   2    0.518868    0.159328    0.266246    11.00000   -1.20000
AFIX   0
C7A   1    0.597343    0.090287    0.343065    11.00000    0.04110    0.05713 =
         0.07798   -0.02139    0.00780   -0.00171
C8A   1    0.420043    0.155247    0.424742    11.00000    0.04609    0.06376 =
         0.04697   -0.00603    0.00538    0.00276
C9A   1    0.114090    0.141768    0.415748    11.00000    0.04099    0.13333 =
         0.09050   -0.02788    0.01738    0.00324
AFIX 137
H9A1  2    0.108668    0.136163    0.468334    11.00000   -1.50000
H9A2  2    0.024383    0.116417    0.389638    11.00000   -1.50000
H9A3  2    0.096193    0.186096    0.403249    11.00000   -1.50000
AFIX   0
N1A   3    0.573326    0.131033    0.404819    11.00000    0.03858    0.07135 =
         0.06224   -0.02229   -0.00001    0.00111
O1A   4    0.721401    0.168372    0.427877    11.00000    0.04500    0.08238 =
         0.06153   -0.01660   -0.00118   -0.00522
AFIX 147
H1A   2    0.755522    0.158902    0.470697    11.00000   -1.50000
AFIX   0
O2A   4    0.408110    0.200117    0.466617    11.00000    0.06047    0.07470 =
         0.06653   -0.02273    0.01496    0.00297
O3A   4    0.284255    0.121637    0.394707    11.00000    0.03950    0.09109 =
         0.07557   -0.02851    0.00922   -0.00234
C1B   1    0.923444    0.198509    0.784769    11.00000    0.06147    0.10132 =
         0.05934   -0.00483    0.01661   -0.00304
AFIX 137
H1B1  2    0.844995    0.224603    0.753504    11.00000   -1.50000
H1B2  2    0.938588    0.217121    0.833504    11.00000   -1.50000
H1B3  2    0.875145    0.156266    0.788145    11.00000   -1.50000
AFIX   0
C2B   1    1.099115    0.194630    0.751957    11.00000    0.04976    0.06720 =
         0.04882   -0.00184    0.00404   -0.00348
C3B   1    1.255054    0.199383    0.796708    11.00000    0.06398    0.10218 =
         0.05028   -0.00532   -0.00185   -0.00971
AFIX  43
H3B   2    1.250738    0.203539    0.847856    11.00000   -1.20000
AFIX   0
C4B   1    1.415454    0.198093    0.767233    11.00000    0.05013    0.10481 =
         0.07476   -0.00185   -0.00632   -0.01170
AFIX  43
H4B   2    1.517947    0.200824    0.798450    11.00000   -1.20000
AFIX   0
C5B   1    1.424708    0.192793    0.691993    11.00000    0.04908    0.09265 =
         0.07981    0.00000    0.01194   -0.00575
AFIX  43
H5B   2    1.533318    0.192950    0.672058    11.00000   -1.20000
AFIX   0
C6B   1    1.273266    0.187234    0.645851    11.00000    0.05975    0.06782 =
         0.05159   -0.00128    0.01269   -0.00005
AFIX  43
H6B   2    1.279092    0.183497    0.594736    11.00000   -1.20000
AFIX   0
C7B   1    1.112156    0.187245    0.676092    11.00000    0.04695    0.04988 =
         0.04601    0.00060    0.00051   -0.00190
C8B   1    0.863443    0.125488    0.616756    11.00000    0.05423    0.06058 =
         0.06014   -0.00074   -0.00153    0.00393
C9B   1    0.798343    0.026662    0.671466    11.00000    0.13289    0.07795 =
         0.15679    0.03512   -0.03115   -0.04598
AFIX 137
H9B1  2    0.676856    0.037814    0.673191    11.00000   -1.50000
H9B2  2    0.835055    0.000861    0.713904    11.00000   -1.50000
H9B3  2    0.813605    0.003000    0.626808    11.00000   -1.50000
AFIX   0
N1B   3    0.956159    0.180180    0.627376    11.00000    0.05663    0.05284 =
         0.04682    0.00656   -0.00433   -0.00144
O1B   4    0.944270    0.220880    0.565023    11.00000    0.06377    0.06308 =
         0.04896    0.00958    0.00503    0.01232
AFIX 147
H1B   2    0.874270    0.249741    0.571428    11.00000   -1.50000
AFIX   0
O2B   4    0.754299    0.115441    0.565973    11.00000    0.07654    0.08730 =
         0.07216   -0.00165   -0.02460   -0.01629
O3B   4    0.903006    0.084349    0.672213    11.00000    0.07471    0.05850 =
         0.08655    0.01434   -0.01621   -0.01231
C1C   1    0.574320    0.439644    0.429232    11.00000    0.09810    0.08544 =
         0.14234    0.00397    0.04021   -0.01031
AFIX 137
H1C1  2    0.651563    0.443762    0.473561    11.00000   -1.50000
H1C2  2    0.559516    0.480690    0.405606    11.00000   -1.50000
H1C3  2    0.623836    0.410124    0.395848    11.00000   -1.50000
AFIX   0
C2C   1    0.403628    0.415795    0.448564    11.00000    0.08633    0.07945 =
         0.09076    0.00395    0.02442   -0.00396
C3C   1    0.243673    0.443186    0.417686    11.00000    0.08730    0.12872 =
         0.10901    0.03632   -0.00072    0.04198
AFIX  43
H3C   2    0.247163    0.477111    0.384438    11.00000   -1.20000
AFIX   0
C4C   1    0.088894    0.421030    0.435619    11.00000    0.08466    0.17042 =
         0.13529    0.06135   -0.00646    0.02912
AFIX  43
H4C   2   -0.013453    0.440340    0.415206    11.00000   -1.20000
AFIX   0
C5C   1    0.076832    0.369787    0.484070    11.00000    0.06295    0.15243 =
         0.12702    0.03130   -0.00440   -0.00681
AFIX  43
H5C   2   -0.032412    0.354866    0.495646    11.00000   -1.20000
AFIX   0
C6C   1    0.223608    0.342107    0.513912    11.00000    0.06326    0.08950 =
         0.08662    0.01617    0.00274    0.00215
AFIX  43
H6C   2    0.217486    0.307267    0.545714    11.00000   -1.20000
AFIX   0
C9C   1    0.552956    0.375332    0.718916    11.00000    0.10936    0.12692 =
         0.05666   -0.03455   -0.00800    0.02976
AFIX 137
H9C1  2    0.544753    0.332577    0.737888    11.00000   -1.50000
H9C2  2    0.473455    0.402723    0.742727    11.00000   -1.50000
H9C3  2    0.670760    0.390811    0.728801    11.00000   -1.50000
AFIX   0
C7C   1    0.389906    0.366637    0.496407    11.00000    0.07256    0.06442 =
         0.05556   -0.00581   -0.00258    0.00682
C8C   1    0.604510    0.336016    0.600861    11.00000    0.05044    0.05540 =
         0.05775   -0.00840    0.00131    0.00151
N1C   3    0.543056    0.335081    0.529445    11.00000    0.05701    0.06955 =
         0.05045   -0.00724   -0.00024    0.01797
O1C   4    0.644816    0.299744    0.482503    11.00000    0.06282    0.06816 =
         0.05794   -0.00997    0.01075    0.00554
AFIX 147
H1C   2    0.601238    0.264175    0.475389    11.00000   -1.50000
AFIX   0
O2C   4    0.730828    0.306285    0.627045    11.00000    0.06203    0.07953 =
         0.06071   -0.00873   -0.00909    0.01937
O3C   4    0.507858    0.375163    0.640008    11.00000    0.07160    0.08804 =
         0.06122   -0.02299   -0.00388    0.02518
HKLF 4
REM  zbb001 in P 21/n
REM R1 =  0.0630 for   3163 Fo > 4sig(Fo)  and  0.1175 for all   5643 data
REM    362 parameters refined using      0 restraints
END
WGHT      0.0672      1.3711
REM Highest difference peak  0.412,  deepest hole -0.184,  1-sigma level  0.043
Q1    1   0.6648 -0.0317  0.3639  11.00000  0.05    0.41
Q2    1   0.2673  0.3841  0.4740  11.00000  0.05    0.41
Q3    1   0.6292  0.0743  0.2870  11.00000  0.05    0.40
Q4    1   0.4576  0.4763  0.4017  11.00000  0.05    0.36
;
data_global
_journal_date_recd_electronic     2012-12-19
_journal_date_accepted     2013-01-05
_journal_name_full     'Acta Crystallographica, Section E'
_journal_year     2013
_journal_volume     69
_journal_issue      2
_journal_page_first     o230
_journal_page_last     o230
_journal_paper_category     QO
_journal_paper_doi     10.1107/S1600536813000421
_journal_coeditor_code     PK2462
_publ_contact_author_name     'Mrs. Danqian Xu'
_publ_contact_author_address
;
State Key Laboratory Breeding Base of Green Chemistry-Synthesis Technology
Zhejiang University of Technology
Hangzhou 310014
People's Republic of China
;
_publ_contact_author_email     'chrc@zjut.edu.cn'
_publ_contact_author_fax     '86 571 88320066'
_publ_contact_author_phone     '86 571 88320609'
_publ_section_title
;
Methyl <i>N</i>-hydroxy-<i>N</i>-(2-methylphenyl)carbamate
;
loop_
    _publ_author_name
    _publ_author_address
    'Binbin Zhang'
;
Catalytic Hydrogenation Research Center
Zhejiang University of Technology
Hangzhou 310014
People's Republic of China
;
    'Yifeng Wang'
;
Catalytic Hydrogenation Research Center
Zhejiang University of Technology
Hangzhou 310014
People's Republic of China
;
    'Kun Dong'
;
Catalytic Hydrogenation Research Center
Zhejiang University of Technology
Hangzhou 310014
People's Republic of China
;
    'Danqian Xu'
;
Catalytic Hydrogenation Research Center
Zhejiang University of Technology
Hangzhou 310014
People's Republic of China
;
