# Supplementary material for: Methyl N-hy­droxy-N-(2-methyl­phen­yl)carbamate
Source: Acta Crystallogr Sect E Struct Rep Online. 2013 Jan 12;69(Pt 2):o230. doi: 10.1107/S1600536813000421 (PMC3569764; doi:10.1107/S1600536813000421)
Supplement: Supplementary file 2 [file e-69-0o230-Isup2.hkl]

#
# h,k,l, Fc-squared, Fo-squared, sigma(Fo-squared) and status flag
#
data_I
_shelx_title ' zbb001 in P 21/n'
_shelx_refln_list_code          4
_shelx_F_calc_maximum      198.09
_exptl_crystal_F_000      1152.00
_reflns_d_resolution_high  0.8108
 
loop_
 _symmetry_equiv_pos_as_xyz
 'x, y, z'
 '-x+1/2, y+1/2, -z+1/2'
 '-x, -y, -z'
 'x-1/2, -y-1/2, z-1/2'
 
_cell_length_a     7.6418
_cell_length_b    20.8825
_cell_length_c    18.0412
_cell_angle_alpha  90.000
_cell_angle_beta   94.485
_cell_angle_gamma  90.000
 
_shelx_F_squared_multiplier     1.000
 
loop_
 _refln_index_h
 _refln_index_k
 _refln_index_l
 _refln_F_squared_calc
 _refln_F_squared_meas
 _refln_F_squared_sigma
 _refln_observed_status
   2   0   0      370.09      251.81      6.19 o
   4   0   0      542.53      526.68     12.26 o
   6   0   0     5366.87     5604.34     97.36 o
   8   0   0        0.12        8.98      6.13 o
   2   1   0      638.60      645.70      8.04 o
   3   1   0     1539.83     1688.46     18.53 o
   4   1   0      317.28      300.68      8.03 o
   5   1   0      283.21      267.34      8.02 o
   6   1   0       45.77       46.44      6.62 o
   7   1   0      316.88      343.78     13.45 o
   8   1   0        0.05        1.85      4.03 o
   9   1   0        4.80        8.49      5.47 o
   1   2   0     1433.23     1336.46     10.31 o
   2   2   0     3752.71     3562.69     32.94 o
   3   2   0      210.83      192.22      4.90 o
   4   2   0       78.54       77.58      3.94 o
   5   2   0      128.95      120.03      5.45 o
   6   2   0      829.57      864.65     15.40 o
   7   2   0        0.71        9.14      5.20 o
   8   2   0        1.63        0.94      4.03 o
   9   2   0        0.29       10.54      5.87 o
   1   3   0    10201.32     9215.37     82.49 o
   2   3   0     4302.01     4057.24     39.35 o
   3   3   0      438.77      442.72      7.45 o
   4   3   0     4680.90     4816.50     50.60 o
   5   3   0       78.53       93.20      5.11 o
   6   3   0      135.98      162.88      8.55 o
   7   3   0      931.36      951.61     16.06 o
   8   3   0        0.82       -1.77      4.41 o
   9   3   0        1.37        6.72      5.13 o
   0   4   0    30417.80    27722.10    864.12 o
   1   4   0    30572.69    33458.89    459.63 o
   2   4   0     5464.83     4936.42     82.82 o
   3   4   0     3953.95     3757.60     36.42 o
   4   4   0       91.86       82.96      3.78 o
   5   4   0        0.53        1.08      4.48 o
   6   4   0      873.69      944.41     18.57 o
   7   4   0      726.33      775.03     15.17 o
   8   4   0       13.32       14.47      5.30 o
   9   4   0        8.38       13.74      5.73 o
   1   5   0      328.41      318.13      4.58 o
   2   5   0      332.40      357.26      6.03 o
   3   5   0      373.64      334.86      6.34 o
   4   5   0      390.82      401.37      6.55 o
   5   5   0       81.72      110.96      4.67 o
   6   5   0       78.81       89.34     17.27 o
   7   5   0       44.29       48.75      6.13 o
   8   5   0       17.65       15.22      4.82 o
   9   5   0        0.86       19.64     12.22 o
   0   6   0    22977.62    25100.16    284.79 o
   1   6   0     5035.79     5341.99     45.45 o
   2   6   0     2501.90     2286.82     24.82 o
   3   6   0      793.25      825.99     14.11 o
   4   6   0      248.76      252.68      5.68 o
   5   6   0       37.71       39.27      6.55 o
   6   6   0        2.56        9.59      4.67 o
   7   6   0      371.91      459.25     12.13 o
   8   6   0        0.27        4.19      3.84 o
   9   6   0        4.67       18.57     11.53 o
   1   7   0      466.84      421.58      5.05 o
   2   7   0      562.34      563.17     11.78 o
   3   7   0      737.17      685.25      7.76 o
   4   7   0     1982.62     2069.30     22.29 o
   5   7   0       87.56       88.22      4.27 o
   6   7   0      121.94      167.77      7.54 o
   7   7   0      176.43      220.49      8.25 o
   8   7   0        0.04       -2.46      3.80 o
   9   7   0       12.14       13.07     23.83 o
   0   8   0     2715.49     2817.71     33.02 o
   1   8   0      940.56      974.39      9.22 o
   2   8   0        1.67        4.85      1.87 o
   3   8   0     4453.60     4459.69     40.96 o
   4   8   0       88.34      121.15      4.88 o
   5   8   0      141.37      154.53      5.62 o
   6   8   0      575.79      559.70     10.50 o
   7   8   0       10.11        8.38      4.02 o
   8   8   0        3.32        0.06      3.14 o
   1   9   0       73.67       59.10      2.93 o
   2   9   0      280.04      216.16      4.94 o
   3   9   0        6.65       22.00      3.59 o
   4   9   0     1205.72     1234.22     15.02 o
   5   9   0      103.66      114.29      7.04 o
   6   9   0       53.00       57.38      6.82 o
   7   9   0        3.70        5.99      3.73 o
   8   9   0        0.06        7.90      9.04 o
   0  10   0     8255.80     8243.96    117.95 o
   1  10   0      736.63      765.80      8.47 o
   2  10   0       81.23       81.69      4.67 o
   3  10   0      412.84      405.58      6.85 o
   4  10   0      154.16      120.22      4.13 o
   5  10   0        1.36        1.42      2.21 o
   6  10   0      124.71      130.59      7.66 o
   7  10   0        0.50       -1.41      3.41 o
   8  10   0        0.21        7.66      7.29 o
   1  11   0       15.87        4.34      2.35 o
   2  11   0      141.04      200.51      4.17 o
   3  11   0        2.32        7.06      2.63 o
   4  11   0        0.12        6.63      3.11 o
   5  11   0       57.27       52.98      3.97 o
   6  11   0       78.87       81.48      5.39 o
   7  11   0        0.01        7.38      5.05 o
   8  11   0       74.84       69.55     11.77 o
   0  12   0     1233.13     1146.33     20.76 o
   1  12   0      500.91      505.19     10.57 o
   2  12   0        1.98        3.90      2.29 o
   3  12   0        9.93        4.58      3.41 o
   4  12   0       14.91       17.12      3.15 o
   5  12   0       74.12       60.61      6.66 o
   6  12   0        1.66       -0.58      4.72 o
   7  12   0       46.01       44.69     12.86 o
   8  12   0        1.61       -1.79      5.53 o
   1  13   0        7.42        6.11      2.67 o
   2  13   0       70.88       52.85      4.46 o
   3  13   0       59.28       69.08      4.48 o
   4  13   0        0.01        1.76      2.43 o
   5  13   0       43.34       41.61      4.56 o
   6  13   0       15.33       13.64      5.52 o
   7  13   0       15.33       11.96      6.51 o
   8  13   0        4.34       18.12     15.46 o
   0  14   0        0.48       -4.62      4.41 o
   1  14   0     1866.13     1879.45     22.38 o
   2  14   0      243.71      259.80      6.01 o
   3  14   0        0.03        1.12      2.11 o
   4  14   0      250.94      264.94     10.48 o
   5  14   0        9.03        6.51      2.73 o
   6  14   0       11.63        9.26      5.17 o
   7  14   0       34.46       34.55     11.73 o
   1  15   0        0.21        0.14      2.80 o
   2  15   0       65.09       58.06      3.85 o
   3  15   0      117.66      129.08      5.06 o
   4  15   0      142.83      151.28      7.03 o
   5  15   0        0.08        0.84      2.71 o
   6  15   0        4.45       18.89     12.05 o
   7  15   0       41.61       33.52     14.45 o
   0  16   0      609.16      598.13     25.71 o
   1  16   0       90.28       89.38      6.26 o
   2  16   0       14.61        8.06      3.45 o
   3  16   0      219.33      248.24      6.73 o
   4  16   0       45.99       72.17      3.72 o
   5  16   0       12.15        3.95      4.03 o
   6  16   0        5.09       11.30     11.45 o
   7  16   0        2.89        7.65     15.72 o
   1  17   0      100.95      112.29      5.76 o
   2  17   0       13.44        7.77      3.69 o
   3  17   0      132.99      115.48      6.00 o
   4  17   0        2.01        9.38      3.27 o
   5  17   0       30.78       27.88      5.92 o
   6  17   0        3.92       -1.31      8.87 o
   7  17   0        9.53       10.75     11.85 o
   0  18   0      350.97      391.05     14.81 o
   1  18   0        7.81       13.93      4.85 o
   2  18   0        2.13       11.61      4.71 o
   3  18   0      116.56      109.68      6.79 o
   4  18   0      241.13      288.64      9.57 o
   5  18   0        0.39        0.19      2.83 o
   6  18   0       20.68       30.39     14.62 o
   1  19   0       46.76       31.65      5.44 o
   2  19   0        0.13        5.97      4.04 o
   3  19   0        0.04        4.41      3.91 o
   4  19   0       34.92       39.25     10.15 o
   5  19   0        2.29        0.03      7.39 o
   6  19   0        3.02        5.70     10.69 o
   0  20   0       34.93       63.30     10.46 o
   1  20   0        0.52        2.41      5.47 o
   2  20   0       22.01       29.71      5.39 o
   3  20   0      229.47      242.64     17.13 o
   4  20   0       18.74        8.14      4.16 o
   5  20   0        0.01       16.16     12.86 o
   1  21   0       16.93       22.83      6.10 o
   2  21   0       23.09       15.89      4.88 o
   3  21   0       15.83        8.87      6.14 o
   4  21   0        0.10       11.07      6.64 o
   5  21   0        0.89       -0.88      9.07 o
   0  22   0        0.32       -0.37     10.20 o
   1  22   0      162.35      175.40     10.68 o
   2  22   0       26.44       12.77      4.73 o
   3  22   0       47.93       37.73     20.95 o
   4  22   0        0.51       12.30      6.09 o
   1  23   0       24.10       23.63      6.78 o
   2  23   0        0.23        7.77      6.28 o
   3  23   0       10.60        7.17      7.94 o
   4  23   0        0.02       12.41     11.78 o
   0  24   0       24.03       31.77     10.36 o
   1  24   0       30.51       16.35      6.67 o
   2  24   0        3.22        4.04     10.42 o
   3  24   0       84.86       49.39     29.07 o
   1  25   0        0.72       15.98      7.30 o
   2  25   0        1.19      -12.40     10.63 o
  -9   0   1       66.87       71.22     25.99 o
  -7   0   1       97.04      108.73      9.87 o
  -5   0   1      289.25      364.44     13.16 o
  -3   0   1     1419.86     1576.39     25.11 o
   3   0   1      787.07      735.71     15.11 o
   5   0   1       54.27       70.08      9.65 o
   7   0   1      228.96      286.05     16.91 o
   9   0   1        0.54        0.29      7.32 o
  -9   1   1       38.46       37.43     12.78 o
  -8   1   1        2.00        4.32      3.97 o
  -7   1   1       35.82       47.06      4.74 o
  -6   1   1       49.59       44.79      7.15 o
  -5   1   1       75.89       77.02      5.28 o
  -4   1   1       72.87      119.24      5.67 o
  -3   1   1      878.52      921.88     11.29 o
  -2   1   1    39240.61    38109.87   1431.89 o
   1   1   1     1343.30     1373.31     11.83 o
   2   1   1     5007.61     5554.57     52.49 o
   3   1   1      185.78      215.29      5.08 o
   4   1   1      118.23      100.43      4.58 o
   5   1   1     1097.80     1159.88     18.95 o
   6   1   1        1.71        7.33      4.99 o
   7   1   1      225.49      245.59     11.21 o
   8   1   1        5.91       -2.90      5.81 o
   9   1   1       48.66       41.63     18.53 o
  -9   2   1       15.90       11.39      6.07 o
  -8   2   1        1.86        7.54      4.11 o
  -7   2   1      101.34       97.83      6.33 o
  -6   2   1      126.00      124.57      6.58 o
  -5   2   1      149.86      170.05      6.18 o
  -4   2   1       51.15       57.67      3.88 o
  -3   2   1       18.19       34.67      3.30 o
  -2   2   1     1425.57     1195.35     10.90 o
  -1   2   1      214.13      100.74      2.39 o
   1   2   1       28.09       23.84      3.05 o
   2   2   1    10363.09    10169.18    100.70 o
   3   2   1     1572.12     1475.92     16.51 o
   4   2   1      990.46      842.83     15.48 o
   5   2   1       11.17       13.64      4.09 o
   6   2   1      565.66      559.00     13.98 o
   7   2   1      219.01      233.54     12.44 o
   8   2   1        5.67        0.34      5.15 o
   9   2   1        3.34        4.31      5.58 o
  -9   3   1        0.00        1.14      4.43 o
  -8   3   1        4.52        1.64      3.67 o
  -7   3   1      107.39      108.77      7.57 o
  -6   3   1     1240.20     1236.79     18.47 o
  -5   3   1      156.59      176.60      5.54 o
  -4   3   1     2352.64     2352.31     25.22 o
  -3   3   1      808.66      725.82     10.43 o
  -2   3   1      146.54      115.75      3.54 o
  -1   3   1      159.99      165.64      4.37 o
   0   3   1      321.83      407.48      6.07 o
   1   3   1     4013.80     3769.46     36.75 o
   2   3   1      864.76      866.72     10.23 o
   3   3   1     1214.02     1322.06     15.05 o
   4   3   1     2335.32     2299.05     26.01 o
   5   3   1       56.84       69.99      5.16 o
   6   3   1       41.49       39.81      5.77 o
   7   3   1       60.08       71.38      7.92 o
   8   3   1       37.00       21.31      9.28 o
   9   3   1        3.56        8.46      6.42 o
  -9   4   1        7.72       12.14      5.20 o
  -8   4   1        1.03        0.43      3.39 o
  -7   4   1      123.41      135.30      6.32 o
  -6   4   1       15.12       19.36      4.38 o
  -5   4   1       59.62       54.36      3.71 o
  -4   4   1        0.61        1.60      2.95 o
  -3   4   1      713.52      702.95      7.94 o
  -2   4   1     8470.81     8700.48     86.36 o
  -1   4   1    10831.38    10185.86     82.29 o
   0   4   1     5774.94     4741.07     35.84 o
   1   4   1     1367.20     1121.79     11.35 o
   2   4   1        1.95        5.12      2.04 o
   3   4   1      916.83      973.95     11.51 o
   4   4   1     1377.33     1458.45     17.94 o
   5   4   1      217.66      233.33      6.51 o
   6   4   1      138.38      136.21      7.60 o
   7   4   1       54.34       48.57      8.64 o
   8   4   1       21.10       19.08      6.43 o
   9   4   1        2.89       -5.23      6.09 o
  -9   5   1       11.26       11.18      9.01 o
  -8   5   1       32.68       22.14      4.95 o
  -7   5   1        5.00        9.26      3.86 o
  -6   5   1      713.68      801.88     14.35 o
  -5   5   1      175.27      189.49      6.90 o
  -4   5   1      862.17      947.70     12.13 o
  -3   5   1      675.67      654.15      6.86 o
  -2   5   1     2529.89     2365.25     18.42 o
  -1   5   1     2669.79     2257.01     14.94 o
   0   5   1     1665.12     1321.53     10.52 o
   1   5   1      888.06      832.56      9.67 o
   2   5   1     3820.52     3614.98     35.60 o
   3   5   1      422.98      376.74      7.16 o
   4   5   1     1693.15     1710.19     22.74 o
   5   5   1       34.38       32.94      5.27 o
   6   5   1      361.97      324.23     10.43 o
   7   5   1       49.68       46.52     10.14 o
   8   5   1       40.84       51.16      7.83 o
   9   5   1       11.89        8.95      6.19 o
  -9   6   1        0.11       10.14      9.15 o
  -8   6   1       28.95       31.89      5.52 o
  -7   6   1       46.44       47.20      4.85 o
  -6   6   1      695.40      668.05     20.48 o
  -5   6   1       64.40       71.86      3.78 o
  -4   6   1     1227.55     1323.37     16.28 o
  -3   6   1       98.33       90.22      3.73 o
  -2   6   1    11461.66    11737.77    107.80 o
  -1   6   1       18.45       11.93      1.66 o
   0   6   1    29040.74    31577.54    451.94 o
   1   6   1     8321.60     8215.96     81.30 o
   2   6   1        0.01        6.30      2.69 o
   3   6   1      524.54      493.10     12.66 o
   4   6   1      161.43      166.70      7.89 o
   5   6   1        3.22        2.50      2.89 o
   6   6   1      359.19      360.69      9.00 o
   7   6   1       85.74      107.12      7.17 o
   8   6   1        9.34        9.80      5.37 o
   9   6   1        0.09        3.11     10.46 o
  -9   7   1        0.05        9.95     10.70 o
  -8   7   1       16.02       16.58      5.04 o
  -7   7   1      240.67      234.54      6.06 o
  -6   7   1       25.53       17.43      4.60 o
  -5   7   1       26.33       28.79      3.86 o
  -4   7   1      228.71      237.24      4.43 o
  -3   7   1        0.17        1.98      2.68 o
  -2   7   1     4901.09     5133.79     44.66 o
  -1   7   1      261.50      268.75      3.81 o
   0   7   1     2289.56     1819.72     14.90 o
   1   7   1       36.95       19.86      3.00 o
   2   7   1     2312.25     2234.43     22.97 o
   3   7   1       68.48       88.77      3.94 o
   4   7   1      242.15      211.30      6.10 o
   5   7   1       25.53       16.57      5.67 o
   6   7   1       34.65       25.85      5.17 o
   7   7   1        4.60        4.62      4.45 o
   8   7   1       55.82       36.57     11.32 o
   9   7   1        6.48       21.60     14.70 o
  -8   8   1        1.65        4.69      6.46 o
  -7   8   1      118.01      106.38      4.68 o
  -6   8   1       38.86       47.19      3.73 o
  -5   8   1       74.82       81.57      4.31 o
  -4   8   1      460.39      467.63      7.15 o
  -3   8   1      339.79      382.77      6.85 o
  -2   8   1      937.45     1070.66     12.02 o
  -1   8   1      292.27      354.48      5.89 o
   0   8   1     3030.17     2685.24     22.42 o
   1   8   1     1593.10     1575.51     15.07 o
   2   8   1       90.74       73.01      3.45 o
   3   8   1      387.41      374.59      9.07 o
   4   8   1       25.83       28.73      3.17 o
   5   8   1       66.75       68.29      4.85 o
   6   8   1       46.45       60.04      4.78 o
   7   8   1       46.96       40.89      6.67 o
   8   8   1        1.87       11.68      7.75 o
  -8   9   1        5.22       10.34      7.11 o
  -7   9   1        4.37       10.57      2.92 o
  -6   9   1       28.63       35.50      4.12 o
  -5   9   1      444.95      419.05      8.61 o
  -4   9   1       18.75       31.35      2.51 o
  -3   9   1       48.20       59.95      3.70 o
  -2   9   1     1350.74     1319.99     13.18 o
  -1   9   1     1658.09     1834.80     16.74 o
   0   9   1     3118.94     2930.97     37.47 o
   1   9   1      242.97      224.57      5.02 o
   2   9   1      318.59      295.15      7.17 o
   3   9   1      671.00      610.83     18.17 o
   4   9   1      203.66      208.78      9.53 o
   5   9   1      308.15      276.23      8.70 o
   6   9   1      119.91       93.08      5.61 o
   7   9   1       30.22       21.78      5.16 o
   8   9   1        1.11        4.59      7.15 o
  -8  10   1        1.18        3.22      6.41 o
  -7  10   1       87.31       64.92      8.53 o
  -6  10   1        8.48        6.85      1.70 o
  -5  10   1       24.85       28.76      4.09 o
  -4  10   1      150.99      176.75      4.20 o
  -3  10   1      915.69      900.28     10.69 o
  -2  10   1     1372.41     1499.41     13.37 o
  -1  10   1      490.59      450.75      7.27 o
   0  10   1     1812.00     1618.72     14.95 o
   1  10   1      447.94      378.18      5.88 o
   2  10   1      319.01      386.83      7.75 o
   3  10   1       64.68       72.70      4.11 o
   4  10   1      329.50      345.81      7.14 o
   5  10   1        6.50       13.90      2.88 o
   6  10   1        1.15        2.55      3.19 o
   7  10   1       33.16       25.61      5.88 o
   8  10   1        5.61       13.17      7.84 o
  -8  11   1       32.90       25.34      8.69 o
  -7  11   1       10.49       11.04      6.37 o
  -6  11   1       82.69      108.00     10.17 o
  -5  11   1       85.05       75.38      5.18 o
  -4  11   1        7.75       10.47      1.78 o
  -3  11   1      860.65      801.74     10.00 o
  -2  11   1      231.21      213.04      6.23 o
  -1  11   1      478.90      450.05      6.98 o
   0  11   1       37.87       29.73      2.97 o
   1  11   1      162.74      141.21      4.22 o
   2  11   1      137.59      136.33      5.11 o
   3  11   1       11.47       10.14      3.04 o
   4  11   1        2.61        0.30      2.18 o
   5  11   1        0.20        1.77      4.76 o
   6  11   1       64.48       64.35      4.91 o
   7  11   1       13.47       20.37      7.41 o
   8  11   1        7.93       22.31     12.89 o
  -8  12   1        0.46        5.70      6.96 o
  -7  12   1        3.35        5.89      5.76 o
  -6  12   1       60.11       78.80      9.76 o
  -5  12   1       19.55       17.54      1.78 o
  -4  12   1      146.28      149.86      8.38 o
  -3  12   1      661.09      666.68      7.60 o
  -2  12   1      106.55       95.63      4.59 o
  -1  12   1      306.03      316.02      6.41 o
   0  12   1      623.13      764.21     10.09 o
   1  12   1       14.63        8.73      2.62 o
   2  12   1        6.52       13.66      2.80 o
   3  12   1      324.39      351.50      9.20 o
   4  12   1       18.86       17.04      4.28 o
   5  12   1        9.67        7.09      3.20 o
   6  12   1       53.69       50.17      5.52 o
   7  12   1        2.35       -1.27      3.90 o
   8  12   1        1.13       -0.63      7.02 o
  -8  13   1        5.39        1.90     10.45 o
  -7  13   1        0.43       -3.41      5.35 o
  -6  13   1      180.41      183.96      8.88 o
  -5  13   1       32.28       46.58     11.10 o
  -4  13   1       10.04       14.77      2.69 o
  -3  13   1       16.82       22.90      2.96 o
  -2  13   1        1.00       -2.95      3.60 o
  -1  13   1      642.63      649.59     11.96 o
   0  13   1      160.97      183.16      6.10 o
   1  13   1        0.46        0.44      2.19 o
   2  13   1       90.30      100.87      4.08 o
   3  13   1        7.92        6.00      3.06 o
   4  13   1        0.91        0.59      2.92 o
   5  13   1        2.36       -1.16      2.16 o
   6  13   1       17.73       23.90      5.05 o
   7  13   1       23.26       21.40     12.04 o
   8  13   1        5.05       -2.89     13.75 o
  -7  14   1        1.59       -5.97      7.00 o
  -6  14   1       94.42      105.09     18.87 o
  -5  14   1       77.51       86.15     13.13 o
  -4  14   1      615.18      613.67     11.13 o
  -3  14   1       60.24       59.09      4.02 o
  -2  14   1        3.48        4.91      3.36 o
  -1  14   1       15.68       14.91      3.85 o
   0  14   1      283.54      256.09     12.56 o
   1  14   1        0.29        2.53      2.61 o
   2  14   1       41.30       48.17      3.94 o
   3  14   1       92.88      104.08      7.46 o
   4  14   1        1.33        1.30      2.59 o
   5  14   1        0.07       -1.51      3.08 o
   6  14   1       55.31       45.42     11.58 o
   7  14   1       16.89       22.26     10.56 o
  -7  15   1        6.02        7.53     10.48 o
  -6  15   1       23.91       32.94     10.06 o
  -5  15   1       10.00       20.73      9.68 o
  -4  15   1       39.88       37.11      3.53 o
  -3  15   1        1.13        0.10      2.34 o
  -2  15   1      149.19      157.20      5.41 o
  -1  15   1       33.09       42.43      4.26 o
   0  15   1       75.73       85.61      6.85 o
   1  15   1      100.78      114.10      4.94 o
   2  15   1        7.64        8.44      3.06 o
   3  15   1        0.02       -2.11      3.13 o
   4  15   1        2.25        6.79      4.09 o
   5  15   1        1.67        3.51      3.20 o
   6  15   1        0.09        4.44      3.46 o
   7  15   1        1.94        5.56      6.78 o
  -7  16   1        0.04       13.86     19.48 o
  -6  16   1       36.27       25.13     11.41 o
  -5  16   1       26.74       13.64      3.87 o
  -4  16   1      167.60      130.19      9.40 o
  -3  16   1       92.84       76.03      3.99 o
  -2  16   1        3.58        5.89      3.09 o
  -1  16   1        3.73        6.72      3.20 o
   0  16   1      123.08      108.66      6.04 o
   1  16   1       58.66       41.67      4.38 o
   2  16   1        0.74        0.41      2.78 o
   3  16   1      113.11      138.49      5.80 o
   4  16   1        9.32       22.52      3.80 o
   5  16   1       71.25       95.59      6.82 o
   6  16   1        6.08       13.71      7.91 o
   7  16   1       29.64       25.83     12.91 o
  -7  17   1       14.26       12.21     13.69 o
  -6  17   1        3.03       -7.55     10.22 o
  -5  17   1      131.22      135.34     16.74 o
  -4  17   1        8.36       11.22      3.29 o
  -3  17   1      164.60      167.55      5.50 o
  -2  17   1       35.54       27.92      5.55 o
  -1  17   1        0.14        2.20      4.25 o
   0  17   1       37.74       42.46      5.94 o
   1  17   1       94.07      101.38      6.06 o
   2  17   1      360.11      375.68      8.04 o
   3  17   1        9.43       12.60      4.21 o
   4  17   1       51.09       48.72      4.73 o
   5  17   1       23.21       16.36      6.67 o
   6  17   1       26.44       31.04     20.93 o
   7  17   1        0.55        4.01     11.56 o
  -6  18   1        1.44       24.89     15.19 o
  -5  18   1        6.18        1.59      7.94 o
  -4  18   1       68.78       57.92      7.92 o
  -3  18   1       88.06      107.05      5.05 o
  -2  18   1       14.71       21.57      4.04 o
  -1  18   1        1.20        1.40      3.39 o
   0  18   1       22.52       18.97      5.80 o
   1  18   1       50.03       62.86      5.38 o
   2  18   1       20.26       15.70      3.89 o
   3  18   1       24.21       18.15      4.26 o
   4  18   1        6.31        6.12      3.54 o
   5  18   1        0.06        1.27      4.63 o
   6  18   1        6.25        2.78     10.65 o
  -6  19   1        7.51       15.01     16.91 o
  -5  19   1      124.61       90.85     55.91 o
  -4  19   1        9.87        9.68      5.38 o
  -3  19   1       82.03      111.22     12.86 o
  -2  19   1       30.67       56.17      4.85 o
  -1  19   1        0.91        3.88      5.19 o
   0  19   1       60.19       64.60      6.29 o
   1  19   1       68.40       64.22      5.69 o
   2  19   1       21.81       32.20      5.87 o
   3  19   1       66.96       78.76      7.11 o
   4  19   1        1.90       -0.61      4.96 o
   5  19   1        0.06        3.76      5.90 o
   6  19   1        5.01        8.59     11.24 o
  -5  20   1       33.98       29.27     25.56 o
  -4  20   1       66.99       50.78     18.23 o
  -3  20   1       27.58       20.53      8.03 o
  -2  20   1       72.49       67.50      6.41 o
  -1  20   1        3.08        2.13      3.91 o
   0  20   1       81.55       65.13      8.00 o
   1  20   1      137.04      125.14      7.84 o
   2  20   1      175.13      204.57      9.27 o
   3  20   1        2.63       -2.24      4.10 o
   4  20   1        7.27        8.48      4.15 o
   5  20   1        2.19       -7.47     10.00 o
  -5  21   1        2.97       12.95     14.40 o
  -4  21   1        4.85       -0.07      6.30 o
  -3  21   1        0.28        1.25      2.58 o
  -2  21   1      105.29      119.65      8.39 o
  -1  21   1       30.95       25.78      6.42 o
   0  21   1        0.28       -0.61      4.49 o
   1  21   1       25.49       27.89      5.61 o
   2  21   1        9.90        4.63      5.08 o
   3  21   1       31.39       22.22      9.67 o
   4  21   1       12.70       18.22      6.69 o
   5  21   1       27.53       20.48     29.82 o
  -4  22   1        4.77       12.78     10.93 o
  -3  22   1        3.03        1.91      4.95 o
  -2  22   1        4.66        6.29      5.81 o
  -1  22   1       79.73       92.42      7.85 o
   0  22   1       29.02       32.79      6.51 o
   1  22   1       11.67       16.06      6.73 o
   2  22   1        0.28        0.56      4.30 o
   3  22   1        0.51        2.15      4.12 o
   4  22   1        2.91       18.35      7.57 o
  -4  23   1       14.63        8.42     12.08 o
  -3  23   1        3.91        4.39      5.01 o
  -2  23   1       41.17       22.76      7.68 o
  -1  23   1        1.82        3.26      4.72 o
   0  23   1       12.45        6.49      6.58 o
   1  23   1       40.63       23.98      6.80 o
   2  23   1       13.84       12.12      6.16 o
   3  23   1        3.35       12.77      9.58 o
   4  23   1       18.77       57.64     24.05 o
  -3  24   1       14.87       15.84     13.17 o
  -2  24   1       19.70       17.27      7.02 o
  -1  24   1       60.03       44.73      8.78 o
   0  24   1        0.03        1.22      5.27 o
   1  24   1        2.50       12.67      9.67 o
   2  24   1       25.93       15.96     10.80 o
   3  24   1        9.73        4.02      6.78 o
  -2  25   1        7.59       23.24      9.87 o
  -1  25   1        1.74       11.74      6.92 o
   0  25   1        6.24       -0.38      5.76 o
   1  25   1        3.46       -6.28      6.78 o
   2  25   1        0.44       -3.69      8.04 o
  -8   0   2        0.25       -0.50      4.62 o
  -6   0   2      141.92      160.66     11.70 o
  -4   0   2        9.13        5.03      2.81 o
  -2   0   2    13896.58    14572.68    173.93 o
   2   0   2     2809.86     2629.91     57.05 o
   4   0   2      336.36      438.38     11.54 o
   6   0   2       31.94       59.47      9.25 o
   8   0   2       21.23       28.89     10.32 o
  -9   1   2       26.99       24.64      8.49 o
  -8   1   2       18.70       16.15      4.51 o
  -7   1   2       51.24       50.01      5.76 o
  -6   1   2        0.21       -0.60      2.67 o
  -5   1   2        0.74        4.31      2.58 o
  -4   1   2     1597.34     1631.67     14.82 o
  -3   1   2      409.55      415.27      5.10 o
  -2   1   2       58.92       70.97      3.33 o
  -1   1   2     2207.45     2447.28     13.36 o
   1   1   2      187.88      140.85      4.44 o
   2   1   2     1129.68     1010.91     11.60 o
   3   1   2       69.35       87.05      4.23 o
   4   1   2       34.80       29.67      3.70 o
   5   1   2       72.18       87.55      6.78 o
   6   1   2      203.83      200.24      9.78 o
   7   1   2       51.85       67.30      7.49 o
   8   1   2       14.52       25.77      8.73 o
   9   1   2        0.16       -0.15      8.33 o
  -9   2   2       12.99       13.18      6.95 o
  -8   2   2       39.19       26.64      5.17 o
  -7   2   2      480.57      517.04     11.00 o
  -6   2   2       50.04       40.97      4.56 o
  -5   2   2      382.40      396.07      6.87 o
  -4   2   2      504.49      439.62      6.22 o
  -3   2   2     2154.64     2368.41     19.08 o
  -2   2   2     1161.50     1220.05      9.17 o
  -1   2   2    35282.75    34274.43    397.46 o
   0   2   2     1845.41     1586.66     18.69 o
   1   2   2     7384.45     7542.59     69.86 o
   2   2   2     3283.55     3246.19     31.93 o
   3   2   2     1698.51     1843.12     19.73 o
   4   2   2        1.20        2.75      2.78 o
   5   2   2      248.19      271.13      8.47 o
   6   2   2      392.28      392.61     12.29 o
   7   2   2       18.09       11.21      6.82 o
   8   2   2        9.77        9.10      7.14 o
   9   2   2       28.31       14.68      8.47 o
  -9   3   2       30.46       26.47      9.48 o
  -8   3   2       43.02       53.03      8.07 o
  -7   3   2        6.53        0.88      2.94 o
  -6   3   2      213.96      218.30      6.16 o
  -5   3   2       95.92       91.19      4.13 o
  -4   3   2       38.38       37.17      2.32 o
  -3   3   2      461.85      470.68      4.81 o
  -2   3   2      311.66      287.92      6.71 o
  -1   3   2      389.32      350.82      4.23 o
   0   3   2     4469.35     4165.73     35.34 o
   1   3   2      112.50       47.34      3.19 o
   2   3   2      253.98      246.63      7.17 o
   3   3   2      309.34      322.04      6.95 o
   4   3   2      113.31       99.68      5.79 o
   5   3   2      166.35      195.53      7.91 o
   6   3   2      199.56      209.13     11.12 o
   7   3   2      170.65      190.58      9.84 o
   8   3   2       12.97       12.67     14.76 o
   9   3   2        0.34        7.71      7.92 o
  -9   4   2        4.68       13.28     15.71 o
  -8   4   2        7.41        2.75      3.39 o
  -7   4   2      149.84      157.45      6.06 o
  -6   4   2       33.31       35.20      4.46 o
  -5   4   2      162.33      174.87      4.03 o
  -4   4   2      451.67      443.25      6.47 o
  -3   4   2       29.58       34.69      2.25 o
  -2   4   2     3315.28     3531.19     43.30 o
  -1   4   2     7431.98     7056.13     62.23 o
   0   4   2     7861.16     7318.31     88.54 o
   1   4   2        0.41        8.58      2.77 o
   2   4   2     2332.94     2379.14     23.83 o
   3   4   2      775.92      798.05     10.53 o
   4   4   2      235.21      266.14      7.21 o
   5   4   2      139.93      119.31      7.41 o
   6   4   2      565.32      554.44     18.49 o
   7   4   2        2.71        1.13      4.73 o
   8   4   2        1.66       -2.64      5.77 o
   9   4   2       11.03       11.34      7.83 o
  -9   5   2       22.35       32.42     11.45 o
  -8   5   2       43.76       29.19      4.74 o
  -7   5   2       12.54       14.63      4.23 o
  -6   5   2        0.37        0.55      2.40 o
  -5   5   2      164.87      149.27      5.69 o
  -4   5   2       64.32       70.02      3.48 o
  -3   5   2     3228.61     3056.11     29.49 o
  -2   5   2       43.60       72.39      2.35 o
  -1   5   2     7515.70     7422.49     66.96 o
   0   5   2      837.32      798.96      8.01 o
   1   5   2     3915.70     4264.89     42.89 o
   2   5   2      466.90      443.04      7.01 o
   3   5   2     3298.46     3440.47     37.58 o
   4   5   2       23.90       34.88      3.92 o
   5   5   2      220.36      202.47      6.67 o
   6   5   2      236.92      199.47      8.05 o
   7   5   2      133.13      128.74      9.09 o
   8   5   2       43.69       28.52     10.35 o
   9   5   2       41.22       54.21     11.03 o
  -9   6   2        4.66        8.22      8.80 o
  -8   6   2       18.25        6.88      3.32 o
  -7   6   2        1.99        7.98      3.13 o
  -6   6   2      320.72      298.14     11.87 o
  -5   6   2       59.53       69.44      4.24 o
  -4   6   2     1057.64     1073.99     11.16 o
  -3   6   2      332.40      308.55      6.11 o
  -2   6   2      508.68      520.15     12.58 o
  -1   6   2     3659.64     3608.17     33.79 o
   0   6   2      207.97      179.07      4.93 o
   1   6   2      147.92      156.74      4.52 o
   2   6   2      451.51      439.07      8.07 o
   3   6   2       18.48       13.99      2.89 o
   4   6   2      508.30      520.39      8.99 o
   5   6   2      181.46      169.97      8.06 o
   6   6   2       65.50       67.09      5.89 o
   7   6   2       35.15       30.06      8.22 o
   8   6   2       32.19       50.53      8.46 o
   9   6   2        2.49        3.80     12.77 o
  -9   7   2        0.22       36.43     16.62 o
  -8   7   2        1.02        3.13      5.92 o
  -7   7   2      185.81      174.98      6.20 o
  -6   7   2      709.53      742.09      9.42 o
  -5   7   2        0.72        1.26      1.59 o
  -4   7   2        2.56        1.20      1.17 o
  -3   7   2      373.91      398.41     11.01 o
  -2   7   2      809.23      961.32     12.62 o
  -1   7   2      725.55      651.11      6.91 o
   0   7   2      455.17      508.87      6.78 o
   1   7   2        3.57       10.19      2.80 o
   2   7   2      534.25      454.85      7.34 o
   3   7   2     1161.18     1104.89     13.53 o
   4   7   2        0.26        2.13      2.66 o
   5   7   2      217.75      264.68      7.56 o
   6   7   2       44.32       41.85      5.50 o
   7   7   2        1.52        0.41      3.87 o
   8   7   2       14.58       12.44      8.04 o
  -8   8   2        0.00       13.74      8.95 o
  -7   8   2        9.85        9.24      2.13 o
  -6   8   2       13.27       14.61      2.20 o
  -5   8   2        0.98        0.73      1.97 o
  -4   8   2       53.11       65.59      5.90 o
  -3   8   2      156.06      168.94      9.35 o
  -2   8   2      272.36      262.77      3.38 o
  -1   8   2       46.78       13.91      1.58 o
   0   8   2      352.69      391.93      5.11 o
   1   8   2       33.10       66.06      4.17 o
   2   8   2      239.50      169.10      5.73 o
   3   8   2      160.39      192.36      6.01 o
   4   8   2        0.43        1.70      3.00 o
   5   8   2      105.29      110.26      6.35 o
   6   8   2     1019.40     1041.64     17.14 o
   7   8   2       16.89        8.63      4.93 o
   8   8   2        1.75       -0.80      6.51 o
  -8   9   2       61.50       65.09     12.36 o
  -7   9   2       41.05       41.73      8.93 o
  -6   9   2      144.69      169.27      8.45 o
  -5   9   2        0.10        6.56      3.79 o
  -4   9   2       83.87      100.22      9.22 o
  -3   9   2      169.02      177.05      4.51 o
  -2   9   2      298.87      239.22      5.06 o
  -1   9   2     1870.63     1898.37     16.38 o
   0   9   2      754.62      698.08     12.64 o
   1   9   2     2075.74     2078.98     23.09 o
   2   9   2        0.99        7.83      2.80 o
   3   9   2     1736.32     1681.25     19.79 o
   4   9   2        1.02        1.82      2.65 o
   5   9   2       19.65       17.62      4.28 o
   6   9   2       82.35       79.82      8.70 o
   7   9   2       89.55       75.33     11.51 o
   8   9   2        1.78        6.66     10.50 o
  -8  10   2        1.88        6.37      6.70 o
  -7  10   2        3.17       -1.16      5.17 o
  -6  10   2      292.40      296.20     11.92 o
  -5  10   2      496.85      517.18     11.12 o
  -4  10   2        0.08        0.59      4.33 o
  -3  10   2      582.83      579.28      8.63 o
  -2  10   2      227.20      245.69      7.46 o
  -1  10   2       42.83       55.17      2.68 o
   0  10   2     3525.55     3147.28     26.76 o
   1  10   2      246.33      167.81      4.35 o
   2  10   2       23.44       19.66      3.47 o
   3  10   2      469.19      447.86      9.51 o
   4  10   2       51.92       55.02      5.74 o
   5  10   2        3.45       -3.00      3.83 o
   6  10   2      249.57      242.60      8.59 o
   7  10   2        2.03       -2.05      3.67 o
   8  10   2        1.26       14.19      9.38 o
  -8  11   2        0.00        1.72      6.18 o
  -7  11   2       95.18      131.41     25.81 o
  -6  11   2        9.00       15.67      5.11 o
  -5  11   2      128.31      136.95      6.84 o
  -4  11   2      262.16      258.11     12.53 o
  -3  11   2        4.05        6.18      1.65 o
  -2  11   2       17.07       10.09      3.20 o
  -1  11   2     1051.40     1010.36     10.35 o
   0  11   2      643.29      655.14      8.48 o
   1  11   2     1590.25     1537.41     15.44 o
   2  11   2      720.04      749.75     10.49 o
   3  11   2      229.65      261.59      6.67 o
   4  11   2       31.28       27.37      5.16 o
   5  11   2       20.02       25.85      4.42 o
   6  11   2       43.38       51.84      5.55 o
   7  11   2       32.69       32.55      6.76 o
   8  11   2       23.04       22.06     10.34 o
  -8  12   2       12.14       12.87     10.94 o
  -7  12   2        3.66       -6.98      6.90 o
  -6  12   2      123.99      136.93      9.51 o
  -5  12   2       30.57       31.47      4.12 o
  -4  12   2      664.11      673.78     18.95 o
  -3  12   2       87.31       74.18      3.22 o
  -2  12   2        2.04        9.13      2.55 o
  -1  12   2        9.66        5.50      2.23 o
   0  12   2       10.78        8.67      2.37 o
   1  12   2       69.23       59.78      3.60 o
   2  12   2        3.18        1.51      3.02 o
   3  12   2       70.79       75.98      5.19 o
   4  12   2       13.94       21.59      3.66 o
   5  12   2        7.81       18.16      3.95 o
   6  12   2       46.67       37.83      5.19 o
   7  12   2       28.33       25.35      6.17 o
   8  12   2       32.94       37.32     15.28 o
  -8  13   2        0.57       11.73     11.25 o
  -7  13   2        0.85        5.10      5.13 o
  -6  13   2      195.86      202.86     10.39 o
  -5  13   2      139.94      180.37     14.60 o
  -4  13   2       14.36       18.69      2.15 o
  -3  13   2       36.80       60.77      2.84 o
  -2  13   2        5.19       -0.29      2.41 o
  -1  13   2      194.67      190.88      6.14 o
   0  13   2      476.37      450.55      8.20 o
   1  13   2       53.74       82.83      3.92 o
   2  13   2        0.30        5.27      3.01 o
   3  13   2      330.00      367.85      9.65 o
   4  13   2        2.21        4.96      3.68 o
   5  13   2        4.37        2.88      3.58 o
   6  13   2        0.47        0.48      3.19 o
   7  13   2        0.01       16.72     10.84 o
   8  13   2        0.17       -3.65     10.34 o
  -7  14   2        1.13       19.50     11.22 o
  -6  14   2        0.25       -2.84      5.89 o
  -5  14   2      158.59      182.92      7.48 o
  -4  14   2      343.86      304.56     10.16 o
  -3  14   2      226.80      231.18      8.30 o
  -2  14   2        3.97        1.25      2.81 o
  -1  14   2        5.66       15.44      3.51 o
   0  14   2      331.87      306.36      6.70 o
   1  14   2      162.78      146.07      4.69 o
   2  14   2      204.61      197.83      6.16 o
   3  14   2      114.18      129.37      5.90 o
   4  14   2       26.37       16.80      4.41 o
   5  14   2       13.56       15.10      4.39 o
   6  14   2       68.54       50.87      9.68 o
   7  14   2       59.57       43.71     21.01 o
  -7  15   2       16.99       33.49     16.91 o
  -6  15   2       23.38       15.25      5.85 o
  -5  15   2       99.28      101.05      3.82 o
  -4  15   2       13.03       14.32      2.00 o
  -3  15   2      237.77      274.01      7.45 o
  -2  15   2       22.49       19.84      2.94 o
  -1  15   2      152.51      176.93      7.77 o
   0  15   2      304.43      336.32      7.12 o
   1  15   2       31.96       28.19      4.08 o
   2  15   2        0.06        0.86      2.89 o
   3  15   2       43.38       42.94      4.19 o
   4  15   2       23.07       17.60      4.80 o
   5  15   2        7.90       10.20      3.86 o
   6  15   2        0.75        2.02      8.45 o
   7  15   2        0.37        5.83     11.56 o
  -7  16   2        0.55        0.94      9.14 o
  -6  16   2       13.27       23.93     11.29 o
  -5  16   2        1.15       -1.68      7.86 o
  -4  16   2       74.72       79.64      3.85 o
  -3  16   2        1.21        2.54      1.57 o
  -2  16   2      105.09      115.68      6.30 o
  -1  16   2       66.52       93.22      5.24 o
   0  16   2       64.10       68.75      4.46 o
   1  16   2        7.51        3.22      3.10 o
   2  16   2       38.56       34.70      4.75 o
   3  16   2       25.72       26.43      4.85 o
   4  16   2        4.37        8.73      3.96 o
   5  16   2       28.60       43.06      5.67 o
   6  16   2       14.05       15.62     10.92 o
   7  16   2        0.74        9.88     19.78 o
  -7  17   2       16.28       19.69     14.44 o
  -6  17   2        3.03        9.34     10.44 o
  -5  17   2        0.65       26.27     20.15 o
  -4  17   2        8.47        5.92      2.26 o
  -3  17   2       19.71       27.64      3.49 o
  -2  17   2       20.69       16.19      3.12 o
  -1  17   2       13.58       13.96      5.03 o
   0  17   2       57.98       40.31      8.00 o
   1  17   2        0.00        3.75      3.52 o
   2  17   2       47.49       60.73      7.11 o
   3  17   2       34.46       45.77      6.22 o
   4  17   2       21.41       24.26      4.29 o
   5  17   2        0.39        0.11      3.69 o
   6  17   2       17.51       21.29     17.91 o
  -6  18   2       51.57       54.15     28.53 o
  -5  18   2       17.45       15.75     10.51 o
  -4  18   2       74.59       72.16      4.57 o
  -3  18   2      132.48      120.27      6.61 o
  -2  18   2       49.32       36.32      4.90 o
  -1  18   2      182.31      201.71     10.69 o
   0  18   2      305.41      351.51      9.55 o
   1  18   2        0.05       -0.67      3.23 o
   2  18   2       49.07       60.38      6.58 o
   3  18   2       44.93       36.05      4.82 o
   4  18   2        6.85       10.43      4.20 o
   5  18   2       14.58        4.30      3.98 o
   6  18   2        8.24       41.99     16.66 o
  -6  19   2        1.53       10.67     11.73 o
  -5  19   2        6.40       10.57     16.74 o
  -4  19   2       31.86       31.07     10.37 o
  -3  19   2        0.32        4.39      4.55 o
  -2  19   2       87.22       90.06      5.05 o
  -1  19   2        5.25       -0.84      3.62 o
   0  19   2       66.50       60.28      6.84 o
   1  19   2       27.23       28.05      5.95 o
   2  19   2      122.49      133.08      8.02 o
   3  19   2        5.34        5.63      3.84 o
   4  19   2       18.24       25.26      5.46 o
   5  19   2        0.00        2.65      4.48 o
   6  19   2        0.01       12.31     25.38 o
  -5  20   2        7.26        8.02     11.85 o
  -4  20   2        0.72        5.63      3.41 o
  -3  20   2       84.36      105.96      8.34 o
  -2  20   2       24.70       33.06      5.88 o
  -1  20   2        6.52       10.81      5.18 o
   0  20   2        2.83        4.66      5.36 o
   1  20   2        5.20        8.77      4.57 o
   2  20   2       85.29       97.36      7.81 o
   3  20   2       58.12       32.03     13.26 o
   4  20   2       14.52       19.99      5.75 o
   5  20   2        6.15        9.52      7.97 o
  -5  21   2       20.71       13.37     12.35 o
  -4  21   2        0.71       23.47     20.57 o
  -3  21   2       17.35       19.73      7.11 o
  -2  21   2       77.62       83.27      9.84 o
  -1  21   2       10.17        4.96      5.58 o
   0  21   2       57.51       46.56      7.16 o
   1  21   2       90.22       92.94      7.47 o
   2  21   2        2.49        1.39      4.26 o
   3  21   2        0.27        2.61      4.50 o
   4  21   2        2.48        8.04      4.63 o
   5  21   2        1.95        2.13      9.56 o
  -4  22   2       29.22       47.80     27.46 o
  -3  22   2        1.77       -0.93      8.37 o
  -2  22   2       29.54       17.92      8.08 o
  -1  22   2       64.19       51.11      7.54 o
   0  22   2       20.25        8.46      6.41 o
   1  22   2       61.47       54.12      7.78 o
   2  22   2       56.17       36.26      7.88 o
   3  22   2        4.26        2.48      5.52 o
   4  22   2       41.07       31.75      9.19 o
  -4  23   2        4.41        4.67     10.74 o
  -3  23   2        0.48        1.16      6.13 o
  -2  23   2        1.62        8.26      5.78 o
  -1  23   2        7.98        2.73      5.80 o
   0  23   2        4.52        6.67      8.44 o
   1  23   2        6.87        7.62      6.57 o
   2  23   2       16.78       14.12      6.49 o
   3  23   2        0.00        6.15      5.19 o
   4  23   2        0.63       10.17      8.28 o
  -3  24   2       24.23       21.22     14.08 o
  -2  24   2        0.58        1.67      5.39 o
  -1  24   2       14.89       13.45      6.70 o
   0  24   2       20.49       18.53      7.13 o
   1  24   2        0.11       11.43      6.58 o
   2  24   2        0.32        3.18      5.17 o
   3  24   2        0.43        9.91     10.61 o
  -2  25   2        0.90       16.64      9.74 o
  -1  25   2        4.97       33.92     20.15 o
   0  25   2        6.99        4.75      7.17 o
   1  25   2        0.63        8.63      8.48 o
   2  25   2       11.46       30.61     20.92 o
  -9   0   3        2.44       11.05     10.58 o
  -7   0   3        0.05        1.80      4.15 o
  -5   0   3       49.49       43.77      4.31 o
  -3   0   3     1729.71     1791.95     20.95 o
  -1   0   3    26086.10    24924.45    310.78 o
   1   0   3    12107.77    12947.09    186.48 o
   3   0   3     7488.33     7608.53    114.14 o
   5   0   3     3185.48     3136.73     53.90 o
   7   0   3      670.93      675.64     36.50 o
   9   0   3        0.91        0.00      9.63 o
  -9   1   3        2.91        6.19      4.92 o
  -8   1   3        6.62       10.41      4.43 o
  -7   1   3       36.55       25.25      4.42 o
  -6   1   3      159.01      173.43      6.37 o
  -5   1   3       36.13       26.58      3.00 o
  -4   1   3     1309.57     1242.75     12.62 o
  -3   1   3      267.21      208.38      6.01 o
  -2   1   3      676.78      564.21      5.16 o
  -1   1   3      228.21      204.38      2.86 o
   0   1   3    16271.37    17299.49    176.93 o
   1   1   3     4870.22     4926.03     45.99 o
   2   1   3       21.09       11.21      3.29 o
   3   1   3       53.30       58.31      4.24 o
   4   1   3      577.06      708.55     11.98 o
   5   1   3      201.95      185.80      9.88 o
   6   1   3        5.45        5.15      4.68 o
   7   1   3      389.78      419.43     23.42 o
   8   1   3        9.45        8.73      6.80 o
   9   1   3       22.34       12.92     13.22 o
  -9   2   3        9.39       12.83      5.78 o
  -8   2   3        0.08       -0.31      3.18 o
  -7   2   3       26.72       23.03      4.42 o
  -6   2   3      126.16      131.36      6.42 o
  -5   2   3      122.04      134.39      3.89 o
  -4   2   3      218.26      280.57      5.29 o
  -3   2   3     2105.98     2196.19     19.10 o
  -2   2   3      410.30      346.49      4.09 o
  -1   2   3      654.27      706.77      5.18 o
   0   2   3     1935.22     1773.15     16.89 o
   1   2   3       16.76        4.64      2.48 o
   2   2   3      158.89      130.67      5.27 o
   3   2   3     3386.93     3611.58     38.15 o
   4   2   3       45.68       54.73      4.49 o
   5   2   3      438.24      418.00      9.61 o
   6   2   3      269.81      269.29     10.47 o
   7   2   3      122.87      132.72     10.39 o
   8   2   3        0.41        4.13      7.96 o
   9   2   3        1.37       10.59     11.91 o
  -9   3   3       17.58       22.76     14.59 o
  -8   3   3        0.02        2.80      3.93 o
  -7   3   3        0.04        0.86      2.68 o
  -6   3   3        4.04        2.69      2.98 o
  -5   3   3      150.52      169.23      3.99 o
  -4   3   3      594.54      553.03      6.46 o
  -3   3   3     8978.61     9660.48     80.09 o
  -2   3   3     4141.04     3730.74     31.33 o
  -1   3   3     5104.40     4524.42     32.86 o
   0   3   3      803.08      681.38      7.90 o
   1   3   3      625.07      570.11     15.06 o
   2   3   3      100.66       91.32      4.40 o
   3   3   3     1931.68     1967.76     26.63 o
   4   3   3      245.33      255.78      7.99 o
   5   3   3        0.15       -0.02      3.16 o
   6   3   3        9.38       13.35      5.47 o
   7   3   3       51.89       62.53      8.74 o
   8   3   3        0.36        2.92      6.19 o
   9   3   3        0.12       16.14     13.54 o
  -9   4   3        1.97       11.54      9.31 o
  -8   4   3        1.20        2.68      3.95 o
  -7   4   3       10.59       18.48      3.98 o
  -6   4   3      669.16      646.83     10.38 o
  -5   4   3       66.36       42.14      2.79 o
  -4   4   3      934.91      967.31      8.91 o
  -3   4   3       90.18       91.97      2.41 o
  -2   4   3     3965.42     3874.50     33.19 o
  -1   4   3      584.67      573.83      5.87 o
   0   4   3    39084.75    41232.35    515.45 o
   1   4   3     4094.56     3813.79     36.77 o
   2   4   3     2027.46     1924.39     21.19 o
   3   4   3       81.00       91.31      5.27 o
   4   4   3       26.30       25.68      4.26 o
   5   4   3       84.97       73.91      5.85 o
   6   4   3     1650.24     1614.60     25.83 o
   7   4   3       74.97       82.62      7.99 o
   8   4   3        6.51       16.90     11.44 o
   9   4   3       18.39       13.74      9.32 o
  -9   5   3        0.83       19.41     12.47 o
  -8   5   3       12.21        7.78      3.26 o
  -7   5   3       64.54       52.67      4.47 o
  -6   5   3     1837.77     1954.03     20.23 o
  -5   5   3      107.20      116.49      3.47 o
  -4   5   3      104.79       85.80      3.47 o
  -3   5   3     1121.64     1007.84     12.63 o
  -2   5   3        0.20        3.84      1.47 o
  -1   5   3      219.79      254.47      4.65 o
   0   5   3      171.39      193.87      7.80 o
   1   5   3      244.21      260.24      6.27 o
   2   5   3       28.11       26.30      3.58 o
   3   5   3        3.57        0.89      2.59 o
   4   5   3      390.49      365.24     11.04 o
   5   5   3      127.02      138.37      6.66 o
   6   5   3       15.94       13.56      5.09 o
   7   5   3       91.64       81.00     10.83 o
   8   5   3        8.10        5.82      7.98 o
   9   5   3        0.00        4.39      8.87 o
  -9   6   3        2.96        3.02     10.85 o
  -8   6   3        0.25        2.59      2.62 o
  -7   6   3        2.80        6.52      2.70 o
  -6   6   3       59.16       50.79      3.00 o
  -5   6   3      124.58      148.35      5.80 o
  -4   6   3      126.14      141.43      6.34 o
  -3   6   3     2583.55     2554.22     26.92 o
  -2   6   3     3705.18     3718.82     40.98 o
  -1   6   3        7.72        0.57      2.72 o
   0   6   3       83.89       72.29      3.89 o
   1   6   3      820.55      838.47     12.82 o
   2   6   3      862.88      795.29     10.66 o
   3   6   3     1055.88     1184.44     15.86 o
   4   6   3        1.76        1.33      3.03 o
   5   6   3       32.18       17.65      5.66 o
   6   6   3      448.48      478.96     13.01 o
   7   6   3       32.21       24.39      6.66 o
   8   6   3       23.89       30.51      9.89 o
  -9   7   3       13.16       11.88     11.74 o
  -8   7   3       56.83       35.99      7.89 o
  -7   7   3       18.30       18.52      3.14 o
  -6   7   3      258.55      255.83      6.28 o
  -5   7   3        2.28        1.60      4.73 o
  -4   7   3      466.80      512.66     15.49 o
  -3   7   3     4167.92     4328.19     45.30 o
  -2   7   3      121.85      131.67      3.91 o
  -1   7   3       32.86       69.46      2.40 o
   0   7   3      266.75      236.46      5.19 o
   1   7   3       60.14       94.34      4.28 o
   2   7   3     1958.83     2014.29     22.70 o
   3   7   3      909.86      948.34     12.91 o
   4   7   3        8.43       13.02      3.60 o
   5   7   3      109.81       83.89      5.87 o
   6   7   3       12.64        7.84      5.10 o
   7   7   3        0.55       -1.33      4.44 o
   8   7   3        0.65        0.92      7.13 o
  -8   8   3        8.80       12.77      6.77 o
  -7   8   3        9.21       17.93      6.06 o
  -6   8   3      206.46      249.69      9.98 o
  -5   8   3       90.42       80.47      6.94 o
  -4   8   3       22.98       26.74      3.25 o
  -3   8   3     1934.24     2002.46     37.85 o
  -2   8   3      193.63      194.72      5.97 o
  -1   8   3     1781.73     1604.55     12.66 o
   0   8   3     3200.97     2850.69     26.82 o
   1   8   3     3878.23     3846.40     40.43 o
   2   8   3        1.01        3.71      2.88 o
   3   8   3      250.89      256.26      8.75 o
   4   8   3        0.04        5.54      3.78 o
   5   8   3      130.98      128.30      6.37 o
   6   8   3       10.87       13.29      5.36 o
   7   8   3       19.46       13.93      6.77 o
   8   8   3        0.31       -1.03      6.62 o
  -8   9   3       16.54       26.67     12.00 o
  -7   9   3       93.10      100.65     16.58 o
  -6   9   3        2.94        8.29      4.70 o
  -5   9   3      255.61      256.21      9.31 o
  -4   9   3       25.15       25.73      3.95 o
  -3   9   3      124.86      118.52      9.78 o
  -2   9   3      689.21      653.08      7.02 o
  -1   9   3       88.99       39.85      2.99 o
   0   9   3     1089.44      986.49     12.10 o
   1   9   3       16.46       16.27      3.25 o
   2   9   3       67.34       89.82      5.06 o
   3   9   3        0.36        5.20      3.19 o
   4   9   3      905.22      812.35     22.06 o
   5   9   3       71.11       61.94      5.96 o
   6   9   3       31.05       26.17      6.17 o
   7   9   3        6.96       -0.48      4.65 o
   8   9   3        7.93        6.53      6.97 o
  -8  10   3        3.80        6.11     11.75 o
  -7  10   3       40.26       29.93     12.28 o
  -6  10   3        0.02        4.52      3.99 o
  -5  10   3       42.33       45.32      6.00 o
  -4  10   3      127.84      145.03      6.30 o
  -3  10   3       97.43       93.64      7.93 o
  -2  10   3       75.21       71.49      4.24 o
  -1  10   3     1234.38     1259.37     12.49 o
   0  10   3      319.39      338.67      5.73 o
   1  10   3      140.98      162.83      5.51 o
   2  10   3       16.23       10.41      3.27 o
   3  10   3      102.98      100.68      5.87 o
   4  10   3      115.72      128.58     10.40 o
   5  10   3      324.42      331.74      9.22 o
   6  10   3       52.29       56.48      6.45 o
   7  10   3       59.16       55.77     11.30 o
   8  10   3        5.33        2.91      6.12 o
  -8  11   3        5.19       21.60     16.65 o
  -7  11   3        7.81       13.11      8.34 o
  -6  11   3       39.37       45.97      5.44 o
  -5  11   3      117.82      156.20      8.73 o
  -4  11   3       88.73       91.34      4.67 o
  -3  11   3       43.37       45.44      3.18 o
  -2  11   3      401.09      397.07      5.70 o
  -1  11   3       79.19       90.13      4.34 o
   0  11   3      625.45      666.75      9.29 o
   1  11   3      108.67      110.36      5.35 o
   2  11   3      795.97      839.75     14.03 o
   3  11   3       62.33       83.21      5.13 o
   4  11   3       44.34       51.96      6.24 o
   5  11   3        1.29        2.70      4.11 o
   6  11   3       23.11       32.99      8.54 o
   7  11   3       11.99       17.48      5.10 o
   8  11   3        5.87        3.08     18.61 o
  -8  12   3        0.31       14.59     11.06 o
  -7  12   3        0.25       -0.12      4.65 o
  -6  12   3       62.57       62.21      7.30 o
  -5  12   3        5.75        4.23      3.69 o
  -4  12   3        8.30       11.44      7.49 o
  -3  12   3     2124.93     2241.55     21.67 o
  -2  12   3        0.30       -2.05      2.12 o
  -1  12   3       19.83       13.84      2.96 o
   0  12   3      273.24      261.29      5.57 o
   1  12   3     2136.74     2195.98     22.55 o
   2  12   3       26.74       23.22      3.92 o
   3  12   3       89.13       83.01      5.38 o
   4  12   3        7.95        6.38      3.86 o
   5  12   3      119.62      132.45      6.62 o
   6  12   3      243.47      265.41      9.68 o
   7  12   3       86.19       73.60     21.49 o
   8  12   3        0.56       35.81     21.18 o
  -8  13   3        0.93        1.32     10.00 o
  -7  13   3        0.06        0.39      8.77 o
  -6  13   3        9.65        7.57      4.09 o
  -5  13   3      130.82      136.54      8.12 o
  -4  13   3       98.18       86.26     10.65 o
  -3  13   3       16.44       15.00      2.28 o
  -2  13   3      133.34      105.45      4.57 o
  -1  13   3      299.67      310.89      6.76 o
   0  13   3       25.50       19.20      3.77 o
   1  13   3      162.09      173.18      9.70 o
   2  13   3        0.14       -2.30      3.37 o
   3  13   3        2.73        0.58      2.98 o
   4  13   3        3.96        7.73      3.70 o
   5  13   3       78.74       48.58      6.78 o
   6  13   3       67.92       63.95     11.65 o
   7  13   3        0.96        3.85      7.34 o
  -7  14   3        3.21        9.23     10.21 o
  -6  14   3       19.48       18.10      6.87 o
  -5  14   3       65.97       67.25     11.52 o
  -4  14   3        3.01        6.81      7.50 o
  -3  14   3       30.50       32.90      3.95 o
  -2  14   3        0.00        2.97      2.94 o
  -1  14   3        0.03        2.76      3.06 o
   0  14   3       23.70       33.21      3.59 o
   1  14   3        2.09        3.83      2.87 o
   2  14   3      377.79      392.26      9.04 o
   3  14   3       87.12      101.98      6.55 o
   4  14   3        0.28        1.20      3.10 o
   5  14   3        0.19        1.56      3.94 o
   6  14   3       98.12       91.80     15.94 o
   7  14   3        2.66        0.72      6.52 o
  -7  15   3       30.29       29.55     13.49 o
  -6  15   3       20.08       34.42     16.81 o
  -5  15   3        0.06        5.03      8.43 o
  -4  15   3      199.16      199.83     13.86 o
  -3  15   3       18.60       18.67      3.78 o
  -2  15   3      121.67      140.04      6.71 o
  -1  15   3       91.54       82.26      5.61 o
   0  15   3       49.76       46.32      4.15 o
   1  15   3      182.17      173.85      6.84 o
   2  15   3       49.78       89.13      5.36 o
   3  15   3       46.15       59.41      6.04 o
   4  15   3       79.19       71.06      6.67 o
   5  15   3       26.80       19.60      5.39 o
   6  15   3       37.16       32.59      9.69 o
   7  15   3       37.12       33.02     13.85 o
  -7  16   3        1.24       11.63     11.38 o
  -6  16   3       18.50        5.13      9.48 o
  -5  16   3       91.91       59.32     24.14 o
  -4  16   3        6.08        0.74      1.29 o
  -3  16   3      464.73      520.88     10.22 o
  -2  16   3       12.97        6.90      4.43 o
  -1  16   3      102.90      123.78      5.99 o
   0  16   3      112.29       81.26      5.46 o
   1  16   3       39.07       43.40      4.53 o
   2  16   3       15.78       17.50      4.73 o
   3  16   3       72.46       69.68      5.21 o
   4  16   3       12.29        8.80      4.74 o
   5  16   3       26.40       16.13      6.93 o
   6  16   3       47.06       30.61      9.34 o
   7  16   3       27.19       22.83     14.37 o
  -7  17   3        0.08       24.36     16.37 o
  -6  17   3        0.19       -8.27     11.48 o
  -5  17   3       54.83       29.99     17.01 o
  -4  17   3       72.97       75.27      4.04 o
  -3  17   3       38.50       37.73      4.37 o
  -2  17   3       37.77       40.42      4.92 o
  -1  17   3        1.81        6.02      4.58 o
   0  17   3       28.37       25.52      4.57 o
   1  17   3        4.42        9.76      3.86 o
   2  17   3        6.17        3.66      3.58 o
   3  17   3       35.33       68.64      8.59 o
   4  17   3        0.50        7.61      4.48 o
   5  17   3        0.00        9.05      5.28 o
   6  17   3        0.15        9.06      7.82 o
  -6  18   3       23.36       -2.77     10.04 o
  -5  18   3       56.18       39.58     20.71 o
  -4  18   3       31.01       14.31      3.69 o
  -3  18   3       61.32       38.00      4.95 o
  -2  18   3       64.96       45.45      5.28 o
  -1  18   3       49.51       43.41      6.47 o
   0  18   3      113.27      145.36      7.86 o
   1  18   3       34.34       24.25      4.48 o
   2  18   3      178.44      182.73      7.16 o
   3  18   3       16.96       13.68      4.72 o
   4  18   3        4.57        2.62      4.76 o
   5  18   3        5.84       18.75      6.25 o
   6  18   3        0.12       15.58     13.18 o
  -6  19   3       29.26       35.57     14.58 o
  -5  19   3       32.12       23.03     12.18 o
  -4  19   3        4.27        5.59      3.87 o
  -3  19   3        9.07       10.78      3.79 o
  -2  19   3       33.09       34.10      6.19 o
  -1  19   3       58.82       53.35      6.38 o
   0  19   3      258.16      247.41     13.64 o
   1  19   3       13.87        9.76      4.14 o
   2  19   3       23.97       25.32      5.69 o
   3  19   3        0.19        2.58      4.32 o
   4  19   3      107.34      119.59     12.92 o
   5  19   3        1.20        1.56      3.98 o
   6  19   3        5.34        7.62     14.65 o
  -5  20   3        0.49       14.21     11.81 o
  -4  20   3        1.07        2.98      4.35 o
  -3  20   3        0.63       -1.75      3.36 o
  -2  20   3        0.47        3.93      4.90 o
  -1  20   3        0.07       -1.45      5.36 o
   0  20   3        0.43       -8.86      6.04 o
   1  20   3        0.53       -5.91      4.40 o
   2  20   3        3.55        2.73      4.14 o
   3  20   3        0.59        1.66      4.35 o
   4  20   3        7.10        8.67      4.42 o
   5  20   3        0.77        0.33      3.99 o
  -5  21   3        0.61        2.16     11.58 o
  -4  21   3       26.81       11.62     10.73 o
  -3  21   3       41.77       32.95     10.41 o
  -2  21   3        0.19       -1.98      4.45 o
  -1  21   3        0.09        1.67      4.69 o
   0  21   3       18.49        9.29      5.85 o
   1  21   3       65.54       62.70      7.04 o
   2  21   3       17.91       20.06      5.64 o
   3  21   3       58.35       35.96     13.82 o
   4  21   3        1.08        5.36      4.33 o
   5  21   3        1.76       -1.15     13.22 o
  -4  22   3       22.07       30.43     12.76 o
  -3  22   3        0.61       -1.95      4.94 o
  -2  22   3        8.93        5.15      5.56 o
  -1  22   3        9.10        3.02      5.32 o
   0  22   3        6.29       -1.34      5.59 o
   1  22   3       14.93        9.75      6.40 o
   2  22   3       53.68       57.81      7.81 o
   3  22   3        0.45       -3.60      5.62 o
   4  22   3        1.71       12.84      6.06 o
  -4  23   3        5.53       19.81     25.57 o
  -3  23   3       10.96        6.54      5.40 o
  -2  23   3       53.60       57.75      9.18 o
  -1  23   3       22.40       28.78      8.98 o
   0  23   3       20.55       30.97      8.07 o
   1  23   3        1.02        1.91      5.89 o
   2  23   3       17.97       18.78      7.59 o
   3  23   3       12.59       26.90      9.09 o
  -3  24   3        0.66       -2.52     14.55 o
  -2  24   3        0.03        4.87      5.86 o
  -1  24   3        0.32       12.00      7.41 o
   0  24   3       38.06       22.75      8.83 o
   1  24   3        0.04       11.83      7.67 o
   2  24   3       26.85       28.38      7.76 o
   3  24   3        0.70       18.31      9.32 o
  -1  25   3        1.59        7.76      6.67 o
   0  25   3        1.44        3.45      6.32 o
   1  25   3        6.50       15.99      9.50 o
  -8   0   4       76.93       78.02     10.45 o
  -6   0   4        5.05       10.57      5.00 o
  -4   0   4     2635.72     2875.95     35.44 o
  -2   0   4      531.03      506.48      8.36 o
   0   0   4      336.42      430.21      9.23 o
   2   0   4     6634.65     6187.74    106.14 o
   4   0   4     1107.55     1107.45     22.22 o
   6   0   4        2.36        8.89      8.24 o
   8   0   4       17.21        3.57      8.91 o
  -9   1   4        2.26        7.55      5.60 o
  -8   1   4       68.66       58.10     12.81 o
  -7   1   4       40.73       46.74      4.95 o
  -6   1   4        4.36        3.77      3.10 o
  -5   1   4        6.32        8.93      2.54 o
  -4   1   4     1597.55     1736.37     18.27 o
  -3   1   4      339.70      389.89      4.98 o
  -2   1   4      351.15      347.18      3.81 o
  -1   1   4      128.35      209.65      4.80 o
   0   1   4     8338.68     8260.53     79.50 o
   1   1   4     2061.87     1825.32     19.09 o
   2   1   4        0.60       -2.01      3.08 o
   3   1   4      156.53      148.65      5.77 o
   4   1   4      372.42      367.43      9.09 o
   5   1   4        0.98        1.82      3.71 o
   6   1   4      350.44      340.12     11.30 o
   7   1   4        8.03        4.29      5.42 o
   8   1   4       57.10       65.16     21.82 o
   9   1   4        0.02       -0.45      7.93 o
  -9   2   4       17.22       18.17     10.91 o
  -8   2   4        0.40        3.62      4.44 o
  -7   2   4      561.93      617.83     10.71 o
  -6   2   4       24.80       24.44      3.68 o
  -5   2   4      280.22      289.21      5.12 o
  -4   2   4      220.66      243.97      4.54 o
  -3   2   4     1379.36     1511.01     12.66 o
  -2   2   4       12.80       10.39      1.79 o
  -1   2   4     1322.13     1225.69     11.26 o
   0   2   4     2469.07     2670.01     25.23 o
   1   2   4      189.68      286.37      6.86 o
   2   2   4     1370.86     1510.37     20.90 o
   3   2   4     1877.33     2025.40     23.50 o
   4   2   4      850.49      906.46     14.47 o
   5   2   4        0.53        2.81      4.29 o
   6   2   4        2.84        4.23      5.28 o
   7   2   4      107.67      110.10      8.71 o
   8   2   4        1.52       -9.37      6.85 o
   9   2   4        2.17        0.43      9.24 o
  -9   3   4        0.04        1.79      7.03 o
  -8   3   4       51.69       39.09      5.32 o
  -7   3   4       21.54       20.49      4.22 o
  -6   3   4       20.73       25.74      3.10 o
  -5   3   4       11.60       11.86      2.51 o
  -4   3   4       28.60       28.73      1.97 o
  -3   3   4     3304.24     3370.54     27.95 o
  -2   3   4     2317.30     2148.10     14.35 o
  -1   3   4     6592.34     6285.21     52.73 o
   0   3   4    16865.77    17706.47    192.00 o
   1   3   4     2235.36     2216.20     25.38 o
   2   3   4      937.91      815.16     12.92 o
   3   3   4       75.41      126.93     10.71 o
   4   3   4        9.01        3.47      3.53 o
   5   3   4        3.29        2.70      4.75 o
   6   3   4      348.45      362.48     12.14 o
   7   3   4       89.80       70.06      8.30 o
   8   3   4        0.12        5.08      8.38 o
   9   3   4        3.58       10.62     10.49 o
  -9   4   4        2.72        7.30      7.74 o
  -8   4   4       20.81       15.95      4.10 o
  -7   4   4      689.52      738.78     10.83 o
  -6   4   4        0.25        2.08      2.41 o
  -5   4   4      244.33      241.38      5.09 o
  -4   4   4      435.58      415.58      5.65 o
  -3   4   4     2226.61     2161.55     22.18 o
  -2   4   4      153.92       98.60      1.88 o
  -1   4   4    10842.15    11509.92    131.96 o
   0   4   4     1718.57     1389.46     18.03 o
   1   4   4     2102.30     2355.85     24.43 o
   2   4   4       70.17       75.75      4.67 o
   3   4   4     3985.10     4247.24     48.82 o
   4   4   4       13.97       12.31      4.05 o
   5   4   4      119.95      125.73      7.25 o
   6   4   4        0.36        8.22      5.63 o
   7   4   4       30.56       36.67      8.86 o
   8   4   4       13.96       14.24      7.97 o
  -9   5   4        7.87       12.00     10.05 o
  -8   5   4        0.24        1.65      2.47 o
  -7   5   4      166.72      204.42      5.72 o
  -6   5   4      178.02      169.34      3.95 o
  -5   5   4       10.60        8.09      2.40 o
  -4   5   4       12.88       29.08      3.32 o
  -3   5   4     5654.35     5768.20     69.02 o
  -2   5   4      540.18      512.37     12.59 o
  -1   5   4       26.77       17.26      2.91 o
   0   5   4       21.89       21.56      3.56 o
   1   5   4       85.68      126.12      5.28 o
   2   5   4      107.99      116.69      5.37 o
   3   5   4     6907.93     6923.38     83.96 o
   4   5   4        9.21       15.06      3.91 o
   5   5   4       10.96       14.13      5.81 o
   6   5   4      199.43      179.95     10.34 o
   7   5   4      112.82       98.09     10.14 o
   8   5   4       23.90       17.24      8.83 o
  -9   6   4        2.65        3.78      8.02 o
  -8   6   4        7.57        6.63      6.08 o
  -7   6   4        1.18       -1.03      2.21 o
  -6   6   4      151.22      168.37      3.91 o
  -5   6   4       50.85       56.67      5.53 o
  -4   6   4       31.63       24.32      3.42 o
  -3   6   4       28.29       45.56      3.45 o
  -2   6   4       68.45       53.13      1.98 o
  -1   6   4       35.29       39.80      2.48 o
   0   6   4       98.28       76.92      4.34 o
   1   6   4     4156.20     4249.91     43.63 o
   2   6   4      136.97      143.16      6.34 o
   3   6   4     1985.07     2017.75     25.94 o
   4   6   4      425.96      516.22     12.36 o
   5   6   4       14.50        4.68      4.07 o
   6   6   4       74.86      102.77      8.35 o
   7   6   4        2.49       -1.25      5.74 o
   8   6   4       23.68       40.15     13.99 o
  -9   7   4       12.99        5.96      8.71 o
  -8   7   4       45.51       41.35     11.31 o
  -7   7   4       44.34       46.84      9.04 o
  -6   7   4        6.89        4.84      5.32 o
  -5   7   4        7.57        5.67      5.35 o
  -4   7   4       99.12       75.52      4.04 o
  -3   7   4     1143.27     1190.54     12.50 o
  -2   7   4     1720.41     1569.39     14.26 o
  -1   7   4       38.83       27.07      2.95 o
   0   7   4     1683.61     1731.96     24.70 o
   1   7   4       62.39      104.76      5.56 o
   2   7   4      864.00      940.10     13.57 o
   3   7   4      110.78      141.09      5.69 o
   4   7   4        0.20        8.76      4.07 o
   5   7   4       22.72       29.89      5.04 o
   6   7   4       72.30       56.43      9.65 o
   7   7   4      237.00      224.60     16.88 o
   8   7   4        2.78        3.24      6.70 o
  -8   8   4        3.81        9.42      6.38 o
  -7   8   4      183.01      205.52     11.50 o
  -6   8   4        4.79        5.16      5.77 o
  -5   8   4      317.60      317.36      9.82 o
  -4   8   4       23.71       24.86      2.69 o
  -3   8   4       49.64       44.93      5.44 o
  -2   8   4      408.34      383.21      4.58 o
  -1   8   4      851.19      873.93      9.00 o
   0   8   4      200.42      224.70      5.45 o
   1   8   4       49.87       42.05      4.66 o
   2   8   4      102.43      123.78      5.21 o
   3   8   4      593.45      561.94     10.61 o
   4   8   4      909.78      978.37     18.42 o
   5   8   4        1.35        3.36      4.01 o
   6   8   4       27.79       37.12      6.66 o
   7   8   4      121.51      157.58     12.51 o
   8   8   4        1.89       -0.04      6.04 o
  -8   9   4       39.23       40.43     13.51 o
  -7   9   4       21.11       22.65      6.16 o
  -6   9   4       76.00       81.46      7.98 o
  -5   9   4      448.93      452.50      9.91 o
  -4   9   4      312.74      329.41      6.58 o
  -3   9   4        0.00        5.18      4.28 o
  -2   9   4       18.11       23.40      1.94 o
  -1   9   4     1471.43     1345.23     19.88 o
   0   9   4      152.17      154.13      4.36 o
   1   9   4      953.71      965.97     15.53 o
   2   9   4       94.44      107.56      5.09 o
   3   9   4      263.88      244.41      7.89 o
   4   9   4      252.50      276.89      8.18 o
   5   9   4      124.58       91.50      6.88 o
   6   9   4       14.92        9.05      5.22 o
   7   9   4       17.00        7.41      6.64 o
   8   9   4       13.69        3.25      7.56 o
  -8  10   4       14.64       13.93      8.13 o
  -7  10   4        8.46       13.08      5.59 o
  -6  10   4       16.63       13.94      4.34 o
  -5  10   4       20.68       22.09      4.58 o
  -4  10   4      530.38      512.79     15.95 o
  -3  10   4       47.29       28.48      6.48 o
  -2  10   4      527.38      555.11      7.11 o
  -1  10   4       45.13       59.04      2.67 o
   0  10   4      163.56      178.20      7.81 o
   1  10   4      154.52      155.39      6.65 o
   2  10   4      141.93      156.62      6.47 o
   3  10   4      166.63      181.85      8.28 o
   4  10   4      593.61      528.20     10.99 o
   5  10   4      413.44      455.72     15.32 o
   6  10   4        0.06       -0.29      4.05 o
   7  10   4       13.09        4.17      7.87 o
   8  10   4        2.08       -2.73      7.13 o
  -8  11   4        0.02        6.01      9.49 o
  -7  11   4       46.49       20.44      7.62 o
  -6  11   4        2.34        4.36      4.62 o
  -5  11   4       58.89       72.39      4.31 o
  -4  11   4      420.78      429.58     17.05 o
  -3  11   4      125.48      127.26     10.24 o
  -2  11   4      182.66      165.34      4.75 o
  -1  11   4       35.86       16.81      2.99 o
   0  11   4       96.40       81.57      4.16 o
   1  11   4      367.36      349.42      9.28 o
   2  11   4       13.91        8.61      3.92 o
   3  11   4       26.47       30.70      5.59 o
   4  11   4        7.84        5.00      5.25 o
   5  11   4        3.95        6.19      4.91 o
   6  11   4      296.35      279.23     17.18 o
   7  11   4        3.92       -1.19      5.04 o
   8  11   4        1.99       25.80     22.46 o
  -8  12   4        0.02       -5.14      9.77 o
  -7  12   4        1.30        1.57      3.96 o
  -6  12   4       42.60       27.40      5.13 o
  -5  12   4      146.98      130.25     13.33 o
  -4  12   4     1922.29     1779.40     36.88 o
  -3  12   4      367.90      386.88      5.94 o
  -2  12   4       72.98       78.59      3.34 o
  -1  12   4      273.37      306.47      6.08 o
   0  12   4       70.91       83.53      3.81 o
   1  12   4       36.60       33.46      3.92 o
   2  12   4     1318.15     1368.73     20.08 o
   3  12   4      374.56      441.44     11.13 o
   4  12   4        1.94        5.62      4.62 o
   5  12   4        0.23        3.85      4.91 o
   6  12   4      194.58      235.34     16.40 o
   7  12   4        0.06       10.85      5.16 o
   8  12   4        0.09       -4.41     13.16 o
  -8  13   4        0.15       10.81     12.53 o
  -7  13   4       15.42       31.80     29.79 o
  -6  13   4       41.82       14.72      9.08 o
  -5  13   4        0.10       -5.00      8.45 o
  -4  13   4      107.53      115.32     16.50 o
  -3  13   4      583.81      617.88      9.93 o
  -2  13   4      142.52      136.27      4.72 o
  -1  13   4      989.20      909.06     14.24 o
   0  13   4        3.98        2.55      2.60 o
   1  13   4      322.07      351.32      7.52 o
   2  13   4      217.65      228.71      8.42 o
   3  13   4       32.48       56.82      6.38 o
   4  13   4       21.66       20.83      5.73 o
   5  13   4        4.05        7.98      4.74 o
   6  13   4       18.83       13.43      7.52 o
   7  13   4       15.58       14.06      5.41 o
  -7  14   4        0.33        6.01     10.37 o
  -6  14   4       13.96       33.41     10.63 o
  -5  14   4        5.21       15.10     10.08 o
  -4  14   4        2.96        6.90      7.58 o
  -3  14   4      340.26      358.73      7.12 o
  -2  14   4      114.18      124.46      5.12 o
  -1  14   4       29.70       30.15      4.04 o
   0  14   4      430.73      459.10      7.73 o
   1  14   4       16.19       22.57      3.93 o
   2  14   4        1.74        3.39      3.67 o
   3  14   4       64.40       65.06     10.98 o
   4  14   4       22.62       20.66      5.36 o
   5  14   4      155.16      168.23      9.05 o
   6  14   4        4.79        0.50      4.28 o
   7  14   4       18.47       10.61      6.35 o
  -7  15   4        0.24       -4.76     11.15 o
  -6  15   4        0.93      -14.47     10.22 o
  -5  15   4        6.02       13.31      9.19 o
  -4  15   4       16.44        9.19      9.37 o
  -3  15   4       86.34       86.13      6.48 o
  -2  15   4       99.40       61.45      5.20 o
  -1  15   4      118.87      130.04      7.18 o
   0  15   4        0.31        5.36      2.95 o
   1  15   4       72.22       78.66      5.86 o
   2  15   4        5.13        9.68      3.97 o
   3  15   4        0.39        8.14      4.90 o
   4  15   4       11.42        1.31      4.46 o
   5  15   4       18.76       21.56      6.07 o
   6  15   4        1.15        5.75      5.46 o
   7  15   4        3.97       33.69     20.22 o
  -7  16   4        3.72       19.92     12.35 o
  -6  16   4        8.77       26.29     12.01 o
  -5  16   4        2.22       -1.16      8.72 o
  -4  16   4      458.19      447.32     18.79 o
  -3  16   4       21.00        9.86      2.53 o
  -2  16   4       92.97       85.01     10.18 o
  -1  16   4       89.93      103.50      6.36 o
   0  16   4       66.26       58.66      5.50 o
   1  16   4        0.68       -0.13      3.10 o
   2  16   4      546.62      560.68     10.59 o
   3  16   4      106.71       90.88      7.71 o
   4  16   4       97.23      109.05      7.14 o
   5  16   4       33.62       13.36      6.75 o
   6  16   4       28.81       25.91      6.65 o
   7  16   4        8.19       21.99     13.04 o
  -6  17   4       26.97        1.60      9.24 o
  -5  17   4        6.11        9.54     12.94 o
  -4  17   4      123.46       95.64     16.19 o
  -3  17   4        0.88        1.43      2.46 o
  -2  17   4      168.66      189.13      7.12 o
  -1  17   4      219.64      211.28      8.99 o
   0  17   4      575.05      590.65     10.69 o
   1  17   4       45.54       55.67      6.08 o
   2  17   4       77.12       74.23      6.05 o
   3  17   4       14.34        2.85      4.23 o
   4  17   4        9.97        4.82      4.68 o
   5  17   4       34.02       22.50      7.74 o
   6  17   4        0.00        9.52      5.56 o
  -6  18   4        3.10        6.50     12.06 o
  -5  18   4       10.57        5.07      9.81 o
  -4  18   4       31.69       47.39     11.55 o
  -3  18   4       29.10       24.77      4.27 o
  -2  18   4       89.35       91.78      6.37 o
  -1  18   4        0.93        1.11      3.75 o
   0  18   4        3.10       -0.21      3.38 o
   1  18   4       39.51       54.16      6.01 o
   2  18   4        0.18       -2.02      3.80 o
   3  18   4        1.98        4.89      4.20 o
   4  18   4       40.60       28.72      7.50 o
   5  18   4       16.68       25.24      8.48 o
   6  18   4       15.13       11.75     11.35 o
  -6  19   4       11.87       11.52     12.28 o
  -5  19   4        3.07        1.73     10.39 o
  -4  19   4       24.12       11.60      8.21 o
  -3  19   4        0.97        1.76      3.39 o
  -2  19   4        0.50        2.78      4.52 o
  -1  19   4        0.07        1.90      4.08 o
   0  19   4       40.74       43.11      4.92 o
   1  19   4       16.36       19.60      4.62 o
   2  19   4      117.07      127.09      7.29 o
   3  19   4      112.19      145.84     14.76 o
   4  19   4        0.22        8.06      5.68 o
   5  19   4        7.28        2.68      5.61 o
  -5  20   4        7.35        7.73     11.14 o
  -4  20   4        6.83       23.00     11.29 o
  -3  20   4        9.25        8.18      5.51 o
  -2  20   4       16.76       12.21      5.51 o
  -1  20   4      115.17      105.67      7.94 o
   0  20   4      223.15      239.37      9.59 o
   1  20   4       71.79       65.76      6.25 o
   2  20   4        1.87        6.44      4.94 o
   3  20   4      125.37      103.19     10.59 o
   4  20   4       47.28       39.00      9.84 o
   5  20   4       11.16       18.74      5.41 o
  -5  21   4        2.10        4.64     11.07 o
  -4  21   4        4.24        9.02     10.51 o
  -3  21   4       22.84       14.82      5.74 o
  -2  21   4        8.32        1.89      4.88 o
  -1  21   4        0.03        1.59      5.54 o
   0  21   4        4.34        2.22      5.88 o
   1  21   4       32.55       24.17      5.49 o
   2  21   4        0.00       -0.52      3.95 o
   3  21   4        3.24        6.54      5.12 o
   4  21   4        0.17        7.07      4.76 o
   5  21   4       12.22       14.36      7.89 o
  -4  22   4        3.69       28.68     15.84 o
  -3  22   4        2.86        8.59      6.08 o
  -2  22   4       18.07       22.58      7.37 o
  -1  22   4        0.22        2.51      6.31 o
   0  22   4       43.92       35.20      7.42 o
   1  22   4        8.93       12.56      5.05 o
   2  22   4        0.18       -3.65      4.86 o
   3  22   4        2.09        0.92      4.85 o
   4  22   4        1.69       -2.11      5.07 o
  -4  23   4        0.36      -14.25     17.87 o
  -3  23   4        6.92       16.03     13.24 o
  -2  23   4        2.27       -0.33      4.60 o
  -1  23   4       13.37       23.04      7.80 o
   0  23   4        1.49        3.31      6.57 o
   1  23   4       19.47       20.73      6.05 o
   2  23   4        0.01        3.36      5.26 o
   3  23   4        9.76       10.40      5.99 o
  -3  24   4        0.55        4.41     13.72 o
  -2  24   4        7.20       12.70      8.30 o
  -1  24   4        1.65       -6.54      7.21 o
   0  24   4        0.00       10.59      8.31 o
   1  24   4        2.41        8.39      7.12 o
   2  24   4       19.02       23.45      7.34 o
  -1  25   4        1.49        1.67      6.49 o
   0  25   4        0.48       -0.33      6.60 o
   1  25   4        0.00       10.38     12.52 o
  -9   0   5      104.46      109.10     42.81 o
  -7   0   5       75.10       86.31      9.76 o
  -5   0   5       60.62       63.21      4.67 o
  -3   0   5     3976.14     3728.17     37.30 o
  -1   0   5      159.50      159.88     14.71 o
   1   0   5     1019.93     1014.57     30.92 o
   3   0   5      175.64      139.10     15.35 o
   5   0   5      400.48      353.44     20.74 o
   7   0   5      411.84      416.57     18.85 o
  -9   1   5       36.32       14.62      9.53 o
  -8   1   5        0.92        4.82      4.00 o
  -7   1   5       36.10       18.44      3.65 o
  -6   1   5        1.02       -1.74      2.66 o
  -5   1   5       72.48       61.17      3.61 o
  -4   1   5      106.45      110.93      6.25 o
  -3   1   5     2147.54     2231.82     16.47 o
  -2   1   5      753.72      724.57      6.95 o
  -1   1   5       40.20       61.07      3.37 o
   0   1   5     5500.42     5058.88     50.37 o
   1   1   5     3995.52     4151.87     42.16 o
   2   1   5      322.08      304.37      7.94 o
   3   1   5      412.08      467.15      9.44 o
   4   1   5       46.05       64.10      6.55 o
   5   1   5      496.11      535.34     12.06 o
   6   1   5      146.71      147.72     10.41 o
   7   1   5      149.90      144.74     10.22 o
   8   1   5        5.67       10.04      7.90 o
  -9   2   5       34.05       18.49      8.97 o
  -8   2   5       23.07       14.60      4.93 o
  -7   2   5       34.28       34.80      4.61 o
  -6   2   5        2.22        1.38      3.37 o
  -5   2   5       46.95       62.72      5.07 o
  -4   2   5      156.65      220.33      5.26 o
  -3   2   5      861.97      839.21      7.61 o
  -2   2   5       17.28       39.59      2.33 o
  -1   2   5     4649.58     4777.27     46.61 o
   0   2   5       23.96       47.38      7.21 o
   1   2   5     2583.90     2628.96     28.55 o
   2   2   5       80.55       92.44      5.12 o
   3   2   5      321.05      288.53      7.71 o
   4   2   5       13.62        8.37      4.19 o
   5   2   5      214.51      211.23      9.84 o
   6   2   5        4.05       11.01      5.75 o
   7   2   5        1.15       -3.32      6.56 o
   8   2   5        3.78       -4.17     10.27 o
  -9   3   5       21.34        6.28      6.16 o
  -8   3   5        5.08        3.57      3.45 o
  -7   3   5       12.26       29.61      4.42 o
  -6   3   5       16.71       13.42      2.76 o
  -5   3   5      654.46      693.90      8.30 o
  -4   3   5      314.56      315.17      5.34 o
  -3   3   5      711.55      694.94      6.23 o
  -2   3   5      222.95      192.10      3.72 o
  -1   3   5      758.51      578.73      8.89 o
   0   3   5    21530.50    23888.11    406.14 o
   1   3   5     2249.30     2281.27     34.23 o
   2   3   5      146.56      187.63      6.75 o
   3   3   5      679.67      581.90     10.66 o
   4   3   5      143.78      208.88      7.29 o
   5   3   5        3.37        8.39      4.51 o
   6   3   5      302.59      303.57     11.56 o
   7   3   5       23.49       17.59      7.60 o
   8   3   5       16.75        8.82      9.85 o
  -9   4   5        6.26        3.18      5.93 o
  -8   4   5        0.56       -0.90      2.96 o
  -7   4   5       88.87       87.56      4.35 o
  -6   4   5      119.04      125.68      4.46 o
  -5   4   5       63.53       42.79      4.10 o
  -4   4   5      452.15      458.07      5.59 o
  -3   4   5        1.07        4.19      1.27 o
  -2   4   5      268.14      234.47      3.35 o
  -1   4   5      193.09      277.43      5.22 o
   0   4   5     4106.35     3903.68     39.08 o
   1   4   5     1721.30     1515.96     24.96 o
   2   4   5      117.61      122.91      5.48 o
   3   4   5        2.99        3.51      3.46 o
   4   4   5       15.58       16.17      4.79 o
   5   4   5       13.42       11.26      4.61 o
   6   4   5        2.03       13.38      6.00 o
   7   4   5      354.28      398.62     14.60 o
   8   4   5        6.87        5.21      7.19 o
  -9   5   5        9.19        5.78      6.75 o
  -8   5   5        5.29        1.85      4.27 o
  -7   5   5       41.20       44.54      5.23 o
  -6   5   5       44.30       53.38      3.86 o
  -5   5   5       65.75       82.37      2.13 o
  -4   5   5      183.03      153.12      5.48 o
  -3   5   5       10.36       10.83      1.19 o
  -2   5   5      157.42      158.36      7.20 o
  -1   5   5     2174.51     2192.96     22.12 o
   0   5   5        4.97        3.45      2.77 o
   1   5   5      724.20      836.87     11.89 o
   2   5   5      134.75      144.56      6.75 o
   3   5   5      242.21      205.12      8.20 o
   4   5   5       51.83       62.14      6.73 o
   5   5   5      134.92      135.16      7.28 o
   6   5   5       62.21       59.45      7.09 o
   7   5   5      129.35      132.78     37.42 o
   8   5   5        0.17        1.83      6.38 o
  -9   6   5       14.34       10.24      7.45 o
  -8   6   5        1.60        3.36      5.79 o
  -7   6   5       43.77       45.52      5.49 o
  -6   6   5      120.39      117.60      7.56 o
  -5   6   5       63.71       80.41      5.74 o
  -4   6   5     2602.27     2740.83     32.61 o
  -3   6   5     1503.27     1448.49     19.67 o
  -2   6   5      480.96      534.76      5.94 o
  -1   6   5      885.28      999.49     12.41 o
   0   6   5      516.73      422.96      8.89 o
   1   6   5     2604.30     2446.01     27.81 o
   2   6   5        6.99        6.55      4.50 o
   3   6   5       32.59       22.67      5.01 o
   4   6   5       14.50       10.73      4.64 o
   5   6   5        0.12       -6.76      4.53 o
   6   6   5        4.26        6.26      5.49 o
   7   6   5        8.35        3.02      6.27 o
   8   6   5       28.32       33.87      9.89 o
  -8   7   5       25.05       11.53      6.93 o
  -7   7   5       13.80        7.60      5.41 o
  -6   7   5      197.61      215.32      9.36 o
  -5   7   5      211.93      242.99      9.32 o
  -4   7   5       74.52       95.38      5.42 o
  -3   7   5     1326.30     1532.38     22.02 o
  -2   7   5      853.01      916.71     10.00 o
  -1   7   5      822.34      750.57     11.71 o
   0   7   5     4717.43     4733.03     49.41 o
   1   7   5      200.32      185.51      6.05 o
   2   7   5     1248.46     1241.89     31.69 o
   3   7   5      319.52      352.99      8.56 o
   4   7   5        0.87        2.20      3.75 o
   5   7   5       10.01       21.94      5.26 o
   6   7   5      238.20      255.79     11.58 o
   7   7   5       74.09       71.76     10.37 o
   8   7   5       24.26       26.97     11.47 o
  -8   8   5        0.13        6.78      7.20 o
  -7   8   5       19.50        7.15      6.07 o
  -6   8   5      555.85      636.37     16.91 o
  -5   8   5        0.98        2.21      5.40 o
  -4   8   5      248.67      224.29      5.88 o
  -3   8   5      183.49      181.93      7.81 o
  -2   8   5       22.02        7.81      2.66 o
  -1   8   5       31.40       26.39      2.87 o
   0   8   5     4778.16     4942.96     52.42 o
   1   8   5      220.61      245.21      7.31 o
   2   8   5        2.02        2.43      4.61 o
   3   8   5       32.85       37.33      4.68 o
   4   8   5       11.16       30.05      6.39 o
   5   8   5      175.09      173.89      8.92 o
   6   8   5        6.67       -2.99      6.40 o
   7   8   5       44.70       28.40     11.04 o
   8   8   5        5.67       12.95      9.40 o
  -8   9   5        6.72       12.93      7.62 o
  -7   9   5       12.29        9.49      8.28 o
  -6   9   5       10.30       11.06      6.09 o
  -5   9   5      165.80      169.46      5.73 o
  -4   9   5        4.12       19.67      6.83 o
  -3   9   5      557.80      567.21     14.52 o
  -2   9   5        0.39        9.21      2.32 o
  -1   9   5       64.75       65.88      4.19 o
   0   9   5      896.54      806.65     10.69 o
   1   9   5      108.50      118.12      5.15 o
   2   9   5      411.96      423.20     10.51 o
   3   9   5      749.58      683.68     17.56 o
   4   9   5      260.57      242.60      8.40 o
   5   9   5      208.10      249.68      9.26 o
   6   9   5       81.64      121.61      9.39 o
   7   9   5        0.00        7.92      7.12 o
   8   9   5        8.66        4.93      8.09 o
  -8  10   5        0.05       -0.60      9.20 o
  -7  10   5      111.04      130.94     13.49 o
  -6  10   5        6.78        7.82      4.89 o
  -5  10   5        7.27        9.81      4.74 o
  -4  10   5      928.36      895.37     22.82 o
  -3  10   5       42.67       35.18      6.05 o
  -2  10   5       96.91      141.13      4.67 o
  -1  10   5      196.47      196.17      4.52 o
   0  10   5     1180.90     1259.60     14.88 o
   1  10   5      570.55      553.12     10.35 o
   2  10   5        6.97        5.99      3.97 o
   3  10   5       54.52       50.38      5.28 o
   4  10   5      158.53      147.83      8.08 o
   5  10   5       85.09       88.69      7.05 o
   6  10   5       10.04        2.57      5.85 o
   7  10   5        1.63       -1.19      5.72 o
   8  10   5        0.12        1.92      7.08 o
  -8  11   5        3.63       18.60     17.42 o
  -7  11   5        4.18        0.84      4.92 o
  -6  11   5       51.03       51.92      5.53 o
  -5  11   5       28.63       25.94      8.76 o
  -4  11   5       69.65       69.38      9.56 o
  -3  11   5      110.91       91.22      7.67 o
  -2  11   5      484.56      492.36      8.09 o
  -1  11   5      844.80      870.09      9.77 o
   0  11   5     1247.55     1389.04     19.60 o
   1  11   5      318.58      311.78      8.22 o
   2  11   5        0.24        3.20      3.68 o
   3  11   5      642.45      611.27     12.28 o
   4  11   5     1091.01     1071.98     18.03 o
   5  11   5        1.19        1.31      4.04 o
   6  11   5      141.83      122.04      9.21 o
   7  11   5        0.79        0.83      6.52 o
   8  11   5        6.66        7.72     11.94 o
  -8  12   5        8.96        0.45      8.17 o
  -7  12   5       10.00       35.44     15.09 o
  -6  12   5       22.76       31.27     12.50 o
  -5  12   5      151.40      126.58     12.27 o
  -4  12   5       34.22       42.55     10.50 o
  -3  12   5      557.42      537.94      9.15 o
  -2  12   5        2.36        1.54      2.65 o
  -1  12   5      609.05      626.47      7.37 o
   0  12   5       94.04       91.35      4.41 o
   1  12   5       30.79       31.14      4.77 o
   2  12   5      187.94      206.12      8.30 o
   3  12   5        1.90        6.45      4.31 o
   4  12   5        0.63        0.75      3.69 o
   5  12   5      238.84      255.79     13.02 o
   6  12   5        0.54        8.36      5.66 o
   7  12   5       10.16        3.39      6.90 o
  -7  13   5        0.59       -5.21     10.39 o
  -6  13   5        7.95        8.54      9.27 o
  -5  13   5       47.30       56.83     12.00 o
  -4  13   5        7.49       14.95     10.86 o
  -3  13   5       87.37       85.03      4.87 o
  -2  13   5      324.20      414.77      8.36 o
  -1  13   5     1141.68     1193.43     13.31 o
   0  13   5       21.65       23.67      3.37 o
   1  13   5      323.83      314.84      7.76 o
   2  13   5       10.16       12.24      4.46 o
   3  13   5      732.15      744.01     16.58 o
   4  13   5      134.68      164.72      7.95 o
   5  13   5       11.46       13.01      5.33 o
   6  13   5       54.41       31.27      7.58 o
   7  13   5        0.63        1.70      6.59 o
  -7  14   5        8.62       -2.79      9.08 o
  -6  14   5       16.54       17.35     11.99 o
  -5  14   5       63.48       63.33     11.48 o
  -4  14   5      488.92      509.41     21.30 o
  -3  14   5        0.21        2.81      3.39 o
  -2  14   5      142.75      163.44      6.66 o
  -1  14   5       30.52       33.74      2.76 o
   0  14   5      389.67      411.66      7.50 o
   1  14   5        7.56       13.21      4.46 o
   2  14   5       29.87       28.99      6.47 o
   3  14   5      476.20      500.30     14.40 o
   4  14   5        3.18       -0.45      4.05 o
   5  14   5       21.16       25.62      7.98 o
   6  14   5        3.08        7.82      6.96 o
   7  14   5        0.03        8.73      6.96 o
  -7  15   5        3.46       -3.36      9.75 o
  -6  15   5       20.88       31.37     15.36 o
  -5  15   5        0.01       -3.64      9.47 o
  -4  15   5      164.74      178.03     13.96 o
  -3  15   5      232.06      200.73      5.34 o
  -2  15   5       23.91       15.43      3.35 o
  -1  15   5       18.85       23.93      5.21 o
   0  15   5      133.10      133.84      5.40 o
   1  15   5       20.05       23.29      4.24 o
   2  15   5       25.32       23.69      4.84 o
   3  15   5       78.79       89.96      7.89 o
   4  15   5      128.29      101.78      9.90 o
   5  15   5        3.29       11.14      5.18 o
   6  15   5        0.04        6.27      6.18 o
   7  15   5       12.19       17.15      7.72 o
  -7  16   5        0.70       19.23     12.44 o
  -6  16   5        7.47        8.56     11.81 o
  -5  16   5       43.64       36.95     23.06 o
  -4  16   5       24.62       29.89     11.34 o
  -3  16   5      450.31      447.21     11.00 o
  -2  16   5      192.93      213.90      7.22 o
  -1  16   5        0.60       -1.10      5.06 o
   0  16   5       32.84       36.55      4.94 o
   1  16   5      106.79      151.33      7.14 o
   2  16   5       70.17       65.01      5.89 o
   3  16   5      124.62      121.38      9.43 o
   4  16   5       15.09       13.96      6.15 o
   5  16   5        0.09       -2.85      4.69 o
   6  16   5        1.22        6.33      5.94 o
  -6  17   5        2.18        1.69     10.66 o
  -5  17   5        0.43        6.94      9.67 o
  -4  17   5        7.78       12.51      9.37 o
  -3  17   5      132.95      125.37      7.58 o
  -2  17   5       55.86       46.74      4.85 o
  -1  17   5       21.53       14.52      4.93 o
   0  17   5       20.80       16.27      3.87 o
   1  17   5        6.94        3.78      3.82 o
   2  17   5      140.35      145.82      7.66 o
   3  17   5      142.73      154.80      9.05 o
   4  17   5       26.15       31.55      6.75 o
   5  17   5        4.70        1.19      4.68 o
   6  17   5        0.62       -1.53      6.94 o
  -6  18   5        0.45       13.86     12.19 o
  -5  18   5       23.96       27.54     14.05 o
  -4  18   5       49.34       25.37     18.48 o
  -3  18   5        3.52        6.02      4.29 o
  -2  18   5       10.16       11.74      4.79 o
  -1  18   5        1.13        4.66      4.43 o
   0  18   5       33.34       22.10      4.55 o
   1  18   5        1.12        0.84      3.58 o
   2  18   5        9.25        8.64      5.12 o
   3  18   5       21.69       18.15      5.93 o
   4  18   5        1.30       13.76      6.45 o
   5  18   5        2.16       10.40      7.36 o
   6  18   5        1.24       -1.54      6.09 o
  -6  19   5        5.64       22.65     13.58 o
  -5  19   5        1.31       21.33     12.19 o
  -4  19   5        0.04       -3.34     10.51 o
  -3  19   5        0.24       -3.99      4.47 o
  -2  19   5        0.00        7.87      4.31 o
  -1  19   5       22.23       19.14      5.68 o
   0  19   5        2.29        0.53      3.10 o
   1  19   5       48.88       59.56      6.94 o
   2  19   5       55.67       48.02      6.11 o
   3  19   5       16.59       19.12      5.29 o
   4  19   5       13.48       35.03      9.48 o
   5  19   5        3.89        1.88      6.05 o
  -5  20   5        0.11        9.59     13.16 o
  -4  20   5        3.73       13.08     12.57 o
  -3  20   5        1.75       -2.08      3.23 o
  -2  20   5        5.64       13.98      5.03 o
  -1  20   5        0.72       -0.11      3.79 o
   0  20   5        2.42        0.41      3.27 o
   1  20   5        2.32        7.72      4.79 o
   2  20   5        2.78        9.49      4.80 o
   3  20   5       27.97       16.71      6.10 o
   4  20   5       15.73       16.34      8.10 o
   5  20   5        2.80        7.83      5.09 o
  -5  21   5        9.08        2.17     11.60 o
  -4  21   5       14.13       24.89     29.91 o
  -3  21   5        0.58        0.80      3.91 o
  -2  21   5        0.16        6.33      5.29 o
  -1  21   5       81.05       63.06      8.48 o
   0  21   5       36.21       24.03      6.60 o
   1  21   5       19.19       30.69      6.16 o
   2  21   5       18.35       12.46      5.48 o
   3  21   5       72.26       38.64     11.43 o
   4  21   5        2.91       10.75      5.71 o
  -4  22   5        0.40       25.91     15.19 o
  -3  22   5        0.29        3.90      4.58 o
  -2  22   5        0.24        0.32      9.82 o
  -1  22   5       13.13       12.95      5.94 o
   0  22   5        0.11        3.37      5.56 o
   1  22   5        0.02        8.65      5.32 o
   2  22   5        2.03        1.12      4.12 o
   3  22   5        0.02        4.45      4.91 o
   4  22   5        2.47        0.89      4.68 o
  -3  23   5        3.05       -1.75     10.83 o
  -2  23   5       19.14       39.53      8.91 o
  -1  23   5        9.93       26.18      9.32 o
   0  23   5       11.94       22.55      7.95 o
   1  23   5        0.01        3.24      4.87 o
   2  23   5        0.72       12.83      6.49 o
   3  23   5        1.19        1.81      5.27 o
  -2  24   5        0.52        6.10      7.39 o
  -1  24   5        4.68       17.87     14.09 o
   0  24   5        0.01       -3.48      6.51 o
   1  24   5        0.66        9.31      5.69 o
   2  24   5        8.39        7.90      6.22 o
   0  25   5        0.29       -1.53      6.66 o
  -8   0   6       46.66       24.44     14.62 o
  -6   0   6      123.93      120.32      6.80 o
  -4   0   6      506.25      572.24     11.19 o
  -2   0   6     2256.10     2204.71     26.16 o
   0   0   6     4105.51     4278.76     64.26 o
   2   0   6      581.57      562.23     16.30 o
   4   0   6     2189.12     2205.37     40.41 o
   6   0   6      652.41      608.03     21.49 o
   8   0   6        0.41       -2.90      9.74 o
  -9   1   6        2.37       -1.34      3.76 o
  -8   1   6      125.47      129.23     18.21 o
  -7   1   6        2.93        3.08      3.61 o
  -6   1   6       28.56       28.89      3.76 o
  -5   1   6      231.61      246.43      7.79 o
  -4   1   6      135.48      131.72      3.56 o
  -3   1   6        7.17        9.01      1.84 o
  -2   1   6       69.93       91.64      2.96 o
  -1   1   6      136.61      137.19      4.59 o
   0   1   6     6645.82     6953.71     72.57 o
   1   1   6      722.18      814.68     11.96 o
   2   1   6       17.61       15.62      4.28 o
   3   1   6      316.35      300.56      8.95 o
   4   1   6        1.05       -0.37      3.88 o
   5   1   6       22.04       17.33      7.13 o
   6   1   6       74.75       84.42      7.95 o
   7   1   6      132.49      128.76      9.73 o
   8   1   6        0.02       -1.63     10.16 o
  -9   2   6       46.90       16.63     10.17 o
  -8   2   6        0.00       -0.73      2.97 o
  -7   2   6      130.14      141.11     12.27 o
  -6   2   6      116.98      126.08      5.29 o
  -5   2   6      192.09      177.27      4.40 o
  -4   2   6      497.35      512.38      6.46 o
  -3   2   6     3104.20     3032.01     22.21 o
  -2   2   6      420.17      299.75      4.78 o
  -1   2   6      546.41      577.38      9.01 o
   0   2   6       69.04       95.02      4.95 o
   1   2   6      638.51      587.80     11.46 o
   2   2   6      619.50      691.91     12.31 o
   3   2   6      407.37      436.26     10.51 o
   4   2   6        5.31       11.53      4.46 o
   5   2   6       52.79       58.69      6.41 o
   6   2   6        0.45        2.92      5.58 o
   7   2   6        9.37       11.47      6.77 o
   8   2   6       25.51       25.20      8.22 o
  -9   3   6        0.32        1.19      5.15 o
  -8   3   6        5.96        6.07      3.72 o
  -7   3   6       94.41      109.86     11.58 o
  -6   3   6      139.06      130.29      4.93 o
  -5   3   6       38.59       50.10      3.67 o
  -4   3   6      786.15      772.75      8.71 o
  -3   3   6     1477.77     1540.03     13.21 o
  -2   3   6       46.64       20.52      2.02 o
  -1   3   6      188.73      170.73      4.83 o
   0   3   6     2272.47     2240.61     25.03 o
   1   3   6     1498.08     1493.29     18.15 o
   2   3   6     5949.43     5969.16     65.46 o
   3   3   6      806.32      827.12     14.30 o
   4   3   6      135.34      126.70      7.35 o
   5   3   6       32.94       20.04      7.48 o
   6   3   6       45.66       55.03      7.75 o
   7   3   6      157.58      131.24     26.99 o
   8   3   6        0.19        9.18      8.10 o
  -9   4   6        0.96       -0.24      4.61 o
  -8   4   6        9.63        5.78      3.11 o
  -7   4   6       21.12       27.27      3.17 o
  -6   4   6       42.22       43.78      3.95 o
  -5   4   6       54.77       51.23      3.20 o
  -4   4   6      104.54      115.16      2.87 o
  -3   4   6       62.98       45.00      2.32 o
  -2   4   6     1921.87     1938.44     15.61 o
  -1   4   6      275.69      301.78      6.56 o
   0   4   6      579.59      523.19      9.68 o
   1   4   6     2443.62     2360.76     47.76 o
   2   4   6      136.01      136.95      6.12 o
   3   4   6       33.88       28.61      4.68 o
   4   4   6      190.55      188.95      9.21 o
   5   4   6       17.36       18.17      5.30 o
   6   4   6       25.91       21.41      6.79 o
   7   4   6        4.35       -3.53      6.63 o
   8   4   6        3.70        4.31      7.20 o
  -9   5   6        2.46       -1.21      6.02 o
  -8   5   6       11.54        5.75      5.93 o
  -7   5   6      291.25      280.47      6.20 o
  -6   5   6      100.35       89.04      2.89 o
  -5   5   6       39.00       25.26      2.11 o
  -4   5   6       65.70       67.96      3.34 o
  -3   5   6      147.73      147.65      2.66 o
  -2   5   6      166.98      145.42      3.17 o
  -1   5   6     4460.00     4832.81     43.98 o
   0   5   6      990.53      899.59     12.97 o
   1   5   6      862.38      910.03     13.04 o
   2   5   6      378.30      384.48      9.53 o
   3   5   6      609.96      627.78     11.80 o
   4   5   6        3.28       -2.61      3.93 o
   5   5   6        4.31        5.26      5.25 o
   6   5   6        0.11        5.03      6.53 o
   7   5   6        0.68        6.16      6.13 o
   8   5   6        2.26        9.73      7.39 o
  -8   6   6       13.23        4.00      5.83 o
  -7   6   6       37.46       26.76      8.91 o
  -6   6   6      192.38      216.20      8.82 o
  -5   6   6       20.48       21.15      4.58 o
  -4   6   6     1025.93     1089.07     19.98 o
  -3   6   6        1.55        1.02      0.73 o
  -2   6   6       49.85       51.39      2.28 o
  -1   6   6      794.79      782.29     10.61 o
   0   6   6       14.76       39.38      4.87 o
   1   6   6      889.00     1068.41     14.60 o
   2   6   6      296.76      277.32      8.12 o
   3   6   6       99.57       79.66      6.60 o
   4   6   6        0.22        4.77      4.10 o
   5   6   6        6.04        7.88      6.09 o
   6   6   6        0.57        3.44      5.01 o
   7   6   6       14.10       15.29      8.73 o
   8   6   6       13.79       22.39     10.08 o
  -8   7   6       38.15       15.99     13.02 o
  -7   7   6      116.01      124.20     10.41 o
  -6   7   6      591.49      552.89     15.36 o
  -5   7   6      120.56      130.90      8.21 o
  -4   7   6      464.01      501.81     12.75 o
  -3   7   6      139.57      144.39      8.30 o
  -2   7   6      653.93      729.61     10.54 o
  -1   7   6     5259.31     5443.54     57.17 o
   0   7   6     2017.26     1929.11     22.48 o
   1   7   6      303.12      311.87      8.25 o
   2   7   6      668.39      641.58     11.42 o
   3   7   6      121.94      168.53      7.19 o
   4   7   6       20.10        6.96      4.40 o
   5   7   6       12.24       19.47      5.96 o
   6   7   6       90.62      102.06      9.37 o
   7   7   6       55.00       55.97     20.48 o
   8   7   6       15.32       22.98      8.76 o
  -8   8   6        9.96        9.22      7.67 o
  -7   8   6        1.87       -0.18      4.70 o
  -6   8   6       90.68       93.96      7.01 o
  -5   8   6        1.02        5.74      4.28 o
  -4   8   6       60.90       69.25      8.13 o
  -3   8   6      204.03      199.89      9.74 o
  -2   8   6       37.14       33.93      3.95 o
  -1   8   6      146.37      120.11      7.18 o
   0   8   6     1378.83     1430.49     19.11 o
   1   8   6      689.75      620.58     10.92 o
   2   8   6      479.93      484.78     12.75 o
   3   8   6       15.05        8.23      4.19 o
   4   8   6       95.55      116.08      7.79 o
   5   8   6       10.77       21.64      5.77 o
   6   8   6      142.54      147.28     10.37 o
   7   8   6        5.99        0.88      6.12 o
   8   8   6        1.71        0.84      7.89 o
  -8   9   6        0.01        3.47      5.51 o
  -7   9   6        1.44        4.89      4.57 o
  -6   9   6      266.44      268.00     10.82 o
  -5   9   6       46.85       38.03      9.65 o
  -4   9   6       61.27       60.77      7.79 o
  -3   9   6      441.73      413.53     11.36 o
  -2   9   6      210.65      197.10      5.10 o
  -1   9   6        4.69        7.62      1.76 o
   0   9   6     3233.25     3272.85     36.81 o
   1   9   6        0.08        1.51      3.29 o
   2   9   6      887.45      901.67     14.35 o
   3   9   6       11.23        7.48      4.78 o
   4   9   6       46.99       49.69      6.44 o
   5   9   6      142.38      137.03      9.31 o
   6   9   6        4.20        1.57      6.59 o
   7   9   6       27.43       12.73      8.90 o
   8   9   6        6.00       -0.44     10.74 o
  -8  10   6        1.54       -7.53     11.76 o
  -7  10   6       29.72       25.96      7.65 o
  -6  10   6      136.86      135.94      5.76 o
  -5  10   6      320.91      287.97     14.25 o
  -4  10   6        3.77        4.77      6.19 o
  -3  10   6       42.90       74.47      7.21 o
  -2  10   6      134.07       84.69      5.22 o
  -1  10   6      111.49      135.40      3.66 o
   0  10   6      374.30      390.34      7.75 o
   1  10   6       15.30       10.53      3.64 o
   2  10   6       20.48       40.18      5.38 o
   3  10   6     1158.08     1228.16     19.23 o
   4  10   6      343.16      384.45     12.18 o
   5  10   6       16.46       11.26      5.75 o
   6  10   6        0.28       -0.86      6.47 o
   7  10   6       18.83       11.44      7.17 o
   8  10   6       24.20       32.23     11.66 o
  -8  11   6        2.02       -0.60      8.65 o
  -7  11   6      101.02       77.97     13.07 o
  -6  11   6       18.14       22.01     10.84 o
  -5  11   6       65.15       62.56     10.24 o
  -4  11   6       17.53        7.73      7.08 o
  -3  11   6       86.19       94.13      8.01 o
  -2  11   6      407.58      430.11     10.81 o
  -1  11   6       16.49       20.22      2.41 o
   0  11   6      175.47      212.36      5.75 o
   1  11   6      138.11      139.23      6.65 o
   2  11   6        2.66        9.99      4.48 o
   3  11   6      477.77      470.94     14.69 o
   4  11   6       68.64       83.73      7.94 o
   5  11   6        4.80       -0.03      5.40 o
   6  11   6        1.25       15.43      7.14 o
   7  11   6       18.13       10.22      7.48 o
  -8  12   6        1.17       -0.68      8.62 o
  -7  12   6       14.88       22.32     22.20 o
  -6  12   6        0.07       -1.18      8.18 o
  -5  12   6        1.08        1.64      7.11 o
  -4  12   6       23.43       30.64      8.86 o
  -3  12   6       19.01       27.78      4.19 o
  -2  12   6       54.97       59.41      4.51 o
  -1  12   6      461.81      470.14     10.08 o
   0  12   6        1.64       -1.75      3.21 o
   1  12   6        0.00       -2.80      3.66 o
   2  12   6       72.50       89.05      6.97 o
   3  12   6        0.19        4.25      5.22 o
   4  12   6        0.63        8.66      6.20 o
   5  12   6        7.45        0.84      4.46 o
   6  12   6      246.33      231.43     19.34 o
   7  12   6       14.79       10.85      7.11 o
  -7  13   6       15.46       31.32     13.70 o
  -6  13   6       38.59       12.25     11.09 o
  -5  13   6        3.68       21.97      9.56 o
  -4  13   6      391.03      403.39     17.35 o
  -3  13   6      298.61      298.57     10.54 o
  -2  13   6        0.32        1.00      3.75 o
  -1  13   6      233.90      245.76      5.48 o
   0  13   6      131.41      134.51      6.39 o
   1  13   6      190.11      202.27      8.09 o
   2  13   6        4.96       14.14      5.84 o
   3  13   6      207.31      201.38      8.92 o
   4  13   6        0.17        0.83      4.61 o
   5  13   6        9.63        4.19      5.56 o
   6  13   6        3.32       -3.22      5.74 o
   7  13   6        0.01       -2.89      7.03 o
  -7  14   6       31.92       34.70     15.51 o
  -6  14   6        1.04       26.49     18.83 o
  -5  14   6       27.21       27.78     10.27 o
  -4  14   6       39.84       39.40     10.42 o
  -3  14   6       86.22       80.73      3.82 o
  -2  14   6       71.31       74.65      4.17 o
  -1  14   6      519.90      482.49      8.11 o
   0  14   6       90.26      115.36      6.08 o
   1  14   6       46.24       45.99      4.94 o
   2  14   6       11.04        2.11      4.18 o
   3  14   6        4.38       10.19      5.67 o
   4  14   6       15.17        7.76      5.34 o
   5  14   6       45.89       45.59     11.92 o
   6  14   6        9.07        9.46      6.55 o
   7  14   6       16.82       15.18     12.08 o
  -7  15   6        9.50       16.67     13.27 o
  -6  15   6        7.30       25.41     15.79 o
  -5  15   6       33.94       25.43     13.37 o
  -4  15   6       31.34       12.90      9.96 o
  -3  15   6        7.11        3.31      3.89 o
  -2  15   6       24.05       28.29      4.04 o
  -1  15   6       26.50       26.26      4.05 o
   0  15   6      250.65      299.11      7.67 o
   1  15   6      145.98      111.98      6.24 o
   2  15   6       23.13       24.81      5.73 o
   3  15   6       71.14       85.30      8.06 o
   4  15   6       68.87       68.86      7.53 o
   5  15   6       24.99       14.56      8.49 o
   6  15   6       20.11       40.19     11.93 o
   7  15   6        0.72        1.02      5.01 o
  -7  16   6        1.35        5.89     11.09 o
  -6  16   6        1.27        4.04     11.48 o
  -5  16   6        1.19        1.45     10.13 o
  -4  16   6        7.98       10.00      9.05 o
  -3  16   6       43.02       45.66      5.03 o
  -2  16   6      106.00      101.41      7.09 o
  -1  16   6        0.23       -1.56      1.99 o
   0  16   6       29.59       28.63      4.59 o
   1  16   6       70.05       61.83      5.78 o
   2  16   6       49.07       78.73     11.24 o
   3  16   6        9.00       10.59      6.16 o
   4  16   6       36.43       34.66      7.76 o
   5  16   6       48.28       37.53     13.60 o
   6  16   6        2.12        4.85      6.06 o
  -6  17   6       24.76       49.61     23.40 o
  -5  17   6        3.71       30.33     17.60 o
  -4  17   6       17.27       16.80     11.27 o
  -3  17   6       13.16        7.55      4.19 o
  -2  17   6       93.66       77.46      5.73 o
  -1  17   6      149.97      184.46      7.48 o
   0  17   6      182.13      201.99      7.27 o
   1  17   6      117.09      147.21      7.12 o
   2  17   6      148.12      148.74      7.75 o
   3  17   6       42.22       36.50      6.36 o
   4  17   6      102.33       81.86     16.91 o
   5  17   6        6.36       18.70      7.63 o
   6  17   6        8.76       22.30     13.01 o
  -6  18   6       11.29        7.39     13.12 o
  -5  18   6        0.65        9.71     21.50 o
  -4  18   6        7.13       19.13     10.71 o
  -3  18   6       16.93        4.52      4.15 o
  -2  18   6       15.77       20.49      4.88 o
  -1  18   6      239.89      228.18      8.55 o
   0  18   6      594.85      561.40     10.59 o
   1  18   6        5.73        1.20      3.45 o
   2  18   6      197.31      241.46      9.52 o
   3  18   6        4.43        2.30      4.18 o
   4  18   6       16.19       10.18      5.76 o
   5  18   6        4.16        4.07      6.10 o
   6  18   6        7.40       11.86      9.92 o
  -6  19   6       12.20        4.93     12.69 o
  -5  19   6        2.07        7.72     14.44 o
  -4  19   6        0.06       11.58     12.14 o
  -3  19   6       48.87       63.71      8.37 o
  -2  19   6        0.66        7.74      4.98 o
  -1  19   6       32.05       16.68      5.27 o
   0  19   6       40.54       35.06      4.96 o
   1  19   6       15.61        7.86      4.82 o
   2  19   6       40.65       40.45      6.25 o
   3  19   6       34.34       31.98      7.01 o
   4  19   6       30.02       21.13      7.85 o
   5  19   6        8.18       20.89      7.28 o
  -5  20   6        1.85        5.26     10.99 o
  -4  20   6        9.19       42.24     15.27 o
  -3  20   6        6.24        5.85      3.16 o
  -2  20   6       16.85       15.14      5.77 o
  -1  20   6       10.09        6.48      4.71 o
   0  20   6        1.49       12.60      4.59 o
   1  20   6       54.38       49.50      6.73 o
   2  20   6        1.45        5.74      4.63 o
   3  20   6       10.69        2.83      5.13 o
   4  20   6        1.37       11.88      6.32 o
   5  20   6        0.06        2.82      6.55 o
  -5  21   6        9.96       14.15     15.23 o
  -4  21   6        1.28        9.73     22.52 o
  -3  21   6        5.16        4.12      7.86 o
  -2  21   6        2.42       18.63      9.76 o
  -1  21   6       12.93       12.80      5.55 o
   0  21   6       13.65       13.00      4.55 o
   1  21   6        2.80        2.00      4.23 o
   2  21   6        9.13        6.45      4.89 o
   3  21   6       11.33        9.87      5.90 o
   4  21   6        6.37        8.04      6.03 o
  -4  22   6        8.31       25.56     27.47 o
  -3  22   6        0.09       -2.74     23.10 o
  -2  22   6        5.66       11.79     11.93 o
  -1  22   6        0.24        6.69      5.49 o
   0  22   6       20.84       11.74      6.35 o
   1  22   6       12.72       15.55      5.52 o
   2  22   6        0.17       -4.32      5.75 o
   3  22   6        8.68        6.96      6.77 o
  -3  23   6        1.41       28.75     14.81 o
  -2  23   6        3.66        1.80      6.11 o
  -1  23   6       31.19       40.28      7.51 o
   0  23   6        0.86        2.09      5.34 o
   1  23   6       10.92       22.90      6.42 o
   2  23   6        1.84        2.91      4.88 o
   3  23   6        3.93       14.28      7.24 o
  -2  24   6        9.01       29.00      6.69 o
  -1  24   6        4.39       -1.83      9.67 o
   0  24   6        2.45       -1.88      5.92 o
   1  24   6        0.02        8.19      5.61 o
   2  24   6        4.72        4.92      6.38 o
  -9   0   7        1.42        1.53      6.51 o
  -7   0   7      462.92      438.61     13.24 o
  -5   0   7      175.81      181.52      7.35 o
  -3   0   7     1852.97     1938.75     24.87 o
  -1   0   7     1284.82     1223.26     20.17 o
   1   0   7     1325.12     1135.80     21.77 o
   3   0   7     2702.85     2842.88     49.79 o
   5   0   7      129.14      134.15     13.78 o
   7   0   7       79.01       88.07     13.33 o
  -9   1   7       20.23        4.76      6.71 o
  -8   1   7       16.03        4.68      3.99 o
  -7   1   7       58.02       48.53      7.04 o
  -6   1   7      100.02       91.95      4.41 o
  -5   1   7     1157.57     1146.44     13.41 o
  -4   1   7      263.89      251.96      4.65 o
  -3   1   7       31.19       54.58      3.60 o
  -2   1   7      501.98      526.16      6.56 o
  -1   1   7       24.78       56.18      4.93 o
   0   1   7       96.88      106.60      5.30 o
   1   1   7      762.83      753.75     12.66 o
   2   1   7      320.34      283.29      8.03 o
   3   1   7     2396.94     2629.45     34.17 o
   4   1   7      931.17      909.09     17.13 o
   5   1   7       13.10       12.11      5.91 o
   6   1   7       40.80       30.06      8.57 o
   7   1   7        0.02        2.41      6.64 o
   8   1   7        9.28       14.84      9.08 o
  -9   2   7        3.77       -1.44      5.91 o
  -8   2   7        0.99       -2.87      4.34 o
  -7   2   7        1.23        0.97      3.65 o
  -6   2   7        3.11        8.24      2.83 o
  -5   2   7      137.40      148.52      5.10 o
  -4   2   7      219.71      242.61      4.75 o
  -3   2   7       31.61       43.96      2.73 o
  -2   2   7        6.07       13.29      3.23 o
  -1   2   7      441.47      365.76      6.98 o
   0   2   7     4126.76     4431.74     47.46 o
   1   2   7     1235.50     1212.02     16.82 o
   2   2   7      200.83      248.97      7.77 o
   3   2   7      213.36      216.77      8.00 o
   4   2   7       46.11       65.19      7.73 o
   5   2   7        7.58       -0.10      5.48 o
   6   2   7      458.67      389.25     13.05 o
   7   2   7       11.13        9.01      6.58 o
   8   2   7        0.59       -2.12      7.89 o
  -9   3   7        0.75        2.82      5.76 o
  -8   3   7        6.39        6.52      3.86 o
  -7   3   7        0.59       -3.42      3.96 o
  -6   3   7       78.80       85.50      4.39 o
  -5   3   7       58.96       49.91      3.34 o
  -4   3   7      160.78      164.66      4.24 o
  -3   3   7      398.57      414.36      6.45 o
  -2   3   7     2057.90     1989.28     17.03 o
  -1   3   7      131.38      107.15      5.63 o
   0   3   7     5423.99     5453.07     61.40 o
   1   3   7      158.32      103.39      5.54 o
   2   3   7     1085.41     1031.42     15.48 o
   3   3   7       48.49       54.03      5.87 o
   4   3   7      217.96      211.42      8.63 o
   5   3   7        0.33       -0.73      4.23 o
   6   3   7      226.72      236.63     12.08 o
   7   3   7       15.00       12.91      7.47 o
   8   3   7        1.65        5.68      8.23 o
  -9   4   7       14.39        4.93      6.01 o
  -8   4   7        1.03        1.28      4.55 o
  -7   4   7      110.89      103.25      9.28 o
  -6   4   7      104.75      114.18      4.20 o
  -5   4   7      110.41      118.33      3.78 o
  -4   4   7      201.03      221.28      5.79 o
  -3   4   7      314.48      343.32      5.35 o
  -2   4   7      492.35      415.94      5.94 o
  -1   4   7     1831.03     1622.64     24.01 o
   0   4   7       27.68       18.39      3.77 o
   1   4   7       13.11       17.10      4.01 o
   2   4   7     4264.65     4238.81     50.96 o
   3   4   7      111.42      126.40      7.92 o
   4   4   7      189.93      193.67     10.02 o
   5   4   7        0.90        5.24      6.75 o
   6   4   7       55.68       53.21      9.95 o
   7   4   7       16.13       11.52      7.86 o
   8   4   7       86.21       65.42     17.88 o
  -8   5   7       16.38       10.50      6.73 o
  -7   5   7      151.13      137.66      3.57 o
  -6   5   7       35.84       27.10      2.04 o
  -5   5   7        2.86        5.11      1.41 o
  -4   5   7       80.47       91.12      3.40 o
  -3   5   7      253.49      219.59      3.47 o
  -2   5   7     2217.36     2314.85     19.66 o
  -1   5   7     6985.07     6726.30     70.57 o
   0   5   7       42.24       20.66      3.89 o
   1   5   7      151.56      140.39      6.21 o
   2   5   7      757.08      752.99     12.97 o
   3   5   7      607.70      649.44     12.60 o
   4   5   7      233.21      259.89      9.40 o
   5   5   7        3.87        3.80      5.28 o
   6   5   7        8.00       19.62      6.62 o
   7   5   7        0.03        5.37      6.56 o
   8   5   7       73.61       74.60     13.21 o
  -8   6   7        0.04       -1.58      4.95 o
  -7   6   7      276.75      310.21     10.89 o
  -6   6   7      114.90      102.49      6.98 o
  -5   6   7        5.66        8.05      3.96 o
  -4   6   7      126.24      168.51      7.90 o
  -3   6   7       83.27       86.15      2.66 o
  -2   6   7      576.86      487.11      5.60 o
  -1   6   7     2130.15     2140.42     21.46 o
   0   6   7      342.15      418.42      9.29 o
   1   6   7       37.91       30.28      4.45 o
   2   6   7      283.36      326.27      9.87 o
   3   6   7       65.95       57.08      5.92 o
   4   6   7       37.77       41.68      6.72 o
   5   6   7       10.00        8.82      6.91 o
   6   6   7       60.12       80.88      9.56 o
   7   6   7       10.62       12.07      7.36 o
   8   6   7       67.87       63.00     16.40 o
  -8   7   7        2.19        6.23      6.76 o
  -7   7   7       49.66       55.21     17.04 o
  -6   7   7      148.31      180.30      7.97 o
  -5   7   7        4.44        0.81      8.43 o
  -4   7   7      245.95      210.15      9.79 o
  -3   7   7      110.87      124.17      3.62 o
  -2   7   7       89.72      109.19      3.92 o
  -1   7   7      136.37       75.80      7.07 o
   0   7   7     5262.37     5323.04     58.41 o
   1   7   7      389.20      414.05     16.90 o
   2   7   7      281.21      307.57      9.56 o
   3   7   7     1413.69     1427.75     21.12 o
   4   7   7      337.56      422.64     13.43 o
   5   7   7       29.63       30.28      6.44 o
   6   7   7      467.00      488.39     16.89 o
   7   7   7       25.03       31.37      8.96 o
   8   7   7        0.09       -5.76      9.79 o
  -8   8   7        9.47       -0.51      4.61 o
  -7   8   7       24.65       10.95      8.21 o
  -6   8   7       18.72       22.58      4.73 o
  -5   8   7        0.62        4.12      8.28 o
  -4   8   7       95.56      136.39      9.32 o
  -3   8   7      222.73      215.29      8.19 o
  -2   8   7       23.56       21.77      1.77 o
  -1   8   7      176.50      216.88     15.29 o
   0   8   7       94.59       97.70      6.82 o
   1   8   7        5.28        2.88      3.79 o
   2   8   7       25.59       29.66      5.27 o
   3   8   7      402.19      396.60     11.44 o
   4   8   7      190.43      217.45      9.99 o
   5   8   7       33.56       55.63      8.71 o
   6   8   7      150.42      195.66     13.80 o
   7   8   7       17.82        7.27      8.67 o
   8   8   7       15.34       23.20     11.00 o
  -8   9   7       34.37       36.96     16.64 o
  -7   9   7       22.78       21.06      9.95 o
  -6   9   7        4.08        7.39      7.89 o
  -5   9   7        6.44       -3.89      7.37 o
  -4   9   7        5.69       11.26      6.26 o
  -3   9   7       39.63       36.81      3.76 o
  -2   9   7      154.56      156.42      5.22 o
  -1   9   7     1883.87     1998.41     23.66 o
   0   9   7     1431.79     1566.16     20.44 o
   1   9   7      465.25      510.45     11.45 o
   2   9   7      102.01      100.65      6.98 o
   3   9   7     1022.86     1002.17     18.67 o
   4   9   7       48.19       61.50      6.30 o
   5   9   7      472.71      522.66     15.72 o
   6   9   7        0.91        1.14      5.91 o
   7   9   7        5.07        4.30      9.38 o
   8   9   7        8.54        2.62      7.42 o
  -8  10   7       47.66       27.37     15.69 o
  -7  10   7       72.28       38.53     29.26 o
  -6  10   7       72.03       59.86     12.17 o
  -5  10   7        7.27       10.91     10.14 o
  -4  10   7      671.42      721.46     17.09 o
  -3  10   7       41.73       43.24      3.39 o
  -2  10   7       30.83       41.99      3.99 o
  -1  10   7       51.24       34.91      3.44 o
   0  10   7      223.00      219.68      7.62 o
   1  10   7       11.89       16.16      4.44 o
   2  10   7      119.81      131.34     11.51 o
   3  10   7      179.58      195.38      9.55 o
   4  10   7      142.28      131.27     10.50 o
   5  10   7       11.62        2.48      5.05 o
   6  10   7       52.23       19.96      9.01 o
   7  10   7        1.83        4.58      6.99 o
  -8  11   7        4.63       16.25     12.32 o
  -7  11   7       34.55        7.99      9.70 o
  -6  11   7       43.10       45.22     19.69 o
  -5  11   7      129.38      187.86     17.59 o
  -4  11   7      437.38      431.91     14.56 o
  -3  11   7       28.65       24.01      1.71 o
  -2  11   7      485.09      485.46      9.37 o
  -1  11   7      131.23      100.35      4.70 o
   0  11   7      956.67      975.89     17.69 o
   1  11   7        0.06        1.09      3.67 o
   2  11   7     1565.96     1684.74     26.70 o
   3  11   7      270.37      240.05     10.82 o
   4  11   7       13.36       21.58      5.86 o
   5  11   7      189.11      224.90     19.48 o
   6  11   7      121.23      139.95     14.62 o
   7  11   7       10.85        9.65      7.94 o
  -8  12   7        0.19        9.31     13.24 o
  -7  12   7        9.11        9.51     11.60 o
  -6  12   7      114.80       79.27     30.33 o
  -5  12   7      208.43      264.78     17.46 o
  -4  12   7      396.29      428.06     15.11 o
  -3  12   7        1.61        0.77      2.14 o
  -2  12   7       71.91       74.91      7.05 o
  -1  12   7       28.83       45.28      3.78 o
   0  12   7       28.27       18.27      3.60 o
   1  12   7      352.01      339.98      9.12 o
   2  12   7     1003.73     1008.88     17.46 o
   3  12   7      326.31      319.52     11.69 o
   4  12   7       13.47       14.38      6.27 o
   5  12   7        5.61        5.38      6.23 o
   6  12   7       15.51       10.17      6.92 o
   7  12   7       11.24       16.40      8.71 o
  -7  13   7        0.61        9.94     10.95 o
  -6  13   7        5.33        7.69      9.51 o
  -5  13   7        1.95        2.52      8.35 o
  -4  13   7      138.15      127.73     13.67 o
  -3  13   7      144.72      183.79      8.93 o
  -2  13   7      156.42      138.60      5.42 o
  -1  13   7       47.31       30.63      4.64 o
   0  13   7       51.66       50.45      5.78 o
   1  13   7        3.41        9.08      5.46 o
   2  13   7      192.46      232.79      9.17 o
   3  13   7      720.07      741.63     15.98 o
   4  13   7       53.54       65.12      8.22 o
   5  13   7      118.00      143.74     11.90 o
   6  13   7        0.33       11.57      6.99 o
   7  13   7       15.06        7.35      7.39 o
  -7  14   7        2.87       -2.42      9.89 o
  -6  14   7        0.40      -13.04     11.30 o
  -5  14   7        0.81       -1.44      7.81 o
  -4  14   7      326.94      404.07     20.77 o
  -3  14   7      311.52      344.74      6.07 o
  -2  14   7       82.38       85.76      4.55 o
  -1  14   7      221.31      172.75      4.44 o
   0  14   7       22.95       31.11      4.96 o
   1  14   7        0.11       -0.97      3.38 o
   2  14   7      439.58      462.76     14.60 o
   3  14   7       91.21      106.12      8.89 o
   4  14   7       56.91       67.45      7.52 o
   5  14   7       14.71       19.87      9.49 o
   6  14   7        0.97       11.92      9.85 o
   7  14   7        0.01        5.49      7.67 o
  -7  15   7       57.04        6.44     12.86 o
  -6  15   7       30.33       17.92     12.97 o
  -5  15   7        9.60       19.44     10.54 o
  -4  15   7      123.86      154.36     16.23 o
  -3  15   7       16.24       25.85      4.51 o
  -2  15   7      191.65      204.31      8.45 o
  -1  15   7      537.41      478.42      7.81 o
   0  15   7        1.99        1.58      3.77 o
   1  15   7        1.64       -0.33      3.26 o
   2  15   7      267.31      243.14     10.79 o
   3  15   7       56.77       70.95      7.56 o
   4  15   7       21.42       21.61      7.21 o
   5  15   7        0.02        2.68      5.93 o
   6  15   7       29.96       15.47     10.27 o
  -6  16   7        0.13      -20.77     13.85 o
  -5  16   7        5.94        8.16     13.24 o
  -4  16   7        0.02        1.94      9.53 o
  -3  16   7        2.79        0.89      2.11 o
  -2  16   7       11.06       13.18      3.63 o
  -1  16   7      216.21      236.30      8.90 o
   0  16   7       65.16       51.12      5.27 o
   1  16   7        1.16        1.95      4.03 o
   2  16   7        3.46       11.71      5.26 o
   3  16   7       17.43       10.71      7.90 o
   4  16   7        2.27       -6.47      6.95 o
   5  16   7       20.76        8.90      8.15 o
   6  16   7        8.01        3.50      7.53 o
  -6  17   7        1.37        3.22     10.66 o
  -5  17   7        0.40       25.51     15.39 o
  -4  17   7        0.41        4.43     10.44 o
  -3  17   7        0.01        0.55      2.05 o
  -2  17   7      105.75       97.17      5.76 o
  -1  17   7        6.19        6.69      2.64 o
   0  17   7       61.16       93.35      6.57 o
   1  17   7       61.36       69.05      8.44 o
   2  17   7       20.74       11.48      6.19 o
   3  17   7        4.62        5.63      6.23 o
   4  17   7       33.21       34.57      8.40 o
   5  17   7        1.14       -2.02      5.71 o
   6  17   7        7.90       -5.10      9.14 o
  -6  18   7        3.02      -10.21     12.42 o
  -5  18   7        4.47       19.13     12.10 o
  -4  18   7       13.66       34.77     21.69 o
  -3  18   7       12.10       26.06     12.89 o
  -2  18   7        1.79        4.24      5.24 o
  -1  18   7       35.95       34.79      6.93 o
   0  18   7       48.94       44.20      4.86 o
   1  18   7        4.35       10.81      4.86 o
   2  18   7       16.61       10.96      5.18 o
   3  18   7      214.16      249.08     10.74 o
   4  18   7       16.96       12.92      6.59 o
   5  18   7        0.69        7.49      8.29 o
  -5  19   7        8.01       32.40     33.50 o
  -4  19   7        5.59       16.83     13.11 o
  -3  19   7        0.01        4.54      4.54 o
  -2  19   7        9.75       15.50      5.17 o
  -1  19   7      202.87      215.77     11.68 o
   0  19   7      136.86      156.30      6.85 o
   1  19   7        0.75        7.18      5.02 o
   2  19   7        7.70       10.51      5.59 o
   3  19   7       48.21       36.77      6.82 o
   4  19   7       14.07       17.40      7.28 o
   5  19   7       11.39       13.84      7.31 o
  -5  20   7        1.26       46.20     38.50 o
  -4  20   7        5.02       17.85     16.59 o
  -3  20   7        1.49       -7.22      7.64 o
  -2  20   7        2.01        8.31      4.35 o
  -1  20   7        4.33        5.52      5.19 o
   0  20   7       16.09       18.15      4.66 o
   1  20   7        0.43        4.09      5.25 o
   2  20   7        2.21        4.10      4.94 o
   3  20   7       11.70        2.28      5.26 o
   4  20   7        0.11       -3.90      5.81 o
  -4  21   7        4.76       11.19     13.70 o
  -3  21   7        0.40       10.12     14.67 o
  -2  21   7        3.43       13.83      4.93 o
  -1  21   7        9.28       17.79      5.69 o
   0  21   7       22.09       21.89      5.02 o
   1  21   7        0.02       -3.23      5.57 o
   2  21   7        0.57        2.40      5.02 o
   3  21   7        0.53        9.33      6.67 o
   4  21   7       26.01       26.91      7.40 o
  -4  22   7        0.05        3.81     12.63 o
  -3  22   7        2.87       17.22     14.26 o
  -2  22   7        0.62       11.08      7.60 o
  -1  22   7        6.45        7.65      5.96 o
   0  22   7        4.06        5.88      3.94 o
   1  22   7        1.40       -0.12      4.75 o
   2  22   7        1.43        0.77      4.52 o
   3  22   7        3.88        5.11      5.72 o
  -3  23   7        4.43        3.50     12.07 o
  -2  23   7        2.18        3.70      7.81 o
  -1  23   7        1.88       17.17      6.20 o
   0  23   7        1.37       -8.45      6.43 o
   1  23   7        0.19        7.35      5.49 o
   2  23   7        0.25       12.81      7.32 o
  -1  24   7        1.48        7.44      9.18 o
   0  24   7        0.09       19.25      7.44 o
   1  24   7        0.64        0.29      4.83 o
  -8   0   8       42.13       29.69     13.73 o
  -6   0   8      497.03      563.16     20.10 o
  -4   0   8      206.02      213.69      6.66 o
  -2   0   8       86.69      124.01     10.50 o
   0   0   8      200.71      139.94      8.45 o
   2   0   8      677.42      718.10     18.19 o
   4   0   8       32.75       38.46     13.80 o
   6   0   8       69.79       78.62     15.25 o
   8   0   8        2.21       25.72     12.36 o
  -9   1   8        1.10       -0.55      4.97 o
  -8   1   8        0.86       -2.19      3.32 o
  -7   1   8        0.00        2.83      3.30 o
  -6   1   8      138.39       96.33      6.09 o
  -5   1   8        0.45        2.95      3.30 o
  -4   1   8      199.30      185.95      4.40 o
  -3   1   8      116.72      111.23      4.13 o
  -2   1   8      572.97      579.19      7.77 o
  -1   1   8      143.05      136.97      5.18 o
   0   1   8     2054.26     2000.12     23.45 o
   1   1   8      287.75      309.36      8.37 o
   2   1   8      134.51      127.31      7.27 o
   3   1   8       10.05       -1.77      4.03 o
   4   1   8     1483.71     1444.90     23.01 o
   5   1   8       52.48       33.72      6.80 o
   6   1   8       36.30       17.62      7.01 o
   7   1   8       13.95        7.32      7.04 o
   8   1   8        7.87       13.94      9.02 o
  -9   2   8        0.15        0.25      4.76 o
  -8   2   8        5.41        5.16      3.53 o
  -7   2   8      120.01      112.93     11.90 o
  -6   2   8       17.95       11.75      3.37 o
  -5   2   8      505.57      494.32      8.72 o
  -4   2   8       12.72       10.52      2.37 o
  -3   2   8     2282.42     2322.77     20.56 o
  -2   2   8       54.56       39.34      3.11 o
  -1   2   8      633.12      688.20     10.85 o
   0   2   8     1486.47     1433.07     18.01 o
   1   2   8     2129.73     1872.73     27.64 o
   2   2   8      636.37      631.86     12.95 o
   3   2   8      290.70      288.85     14.04 o
   4   2   8       27.94       35.47      6.37 o
   5   2   8       13.54        9.98      6.32 o
   6   2   8        1.79        2.39      6.33 o
   7   2   8        8.28       -5.47      7.06 o
   8   2   8        1.45       14.42      9.78 o
  -8   3   8        5.38        3.16      3.30 o
  -7   3   8        0.43       -1.90      2.63 o
  -6   3   8        0.63        8.98      4.71 o
  -5   3   8       22.13       34.18      3.36 o
  -4   3   8      110.13       90.67      3.70 o
  -3   3   8      902.58      924.28      9.98 o
  -2   3   8      618.90      705.55      8.82 o
  -1   3   8     1630.15     1815.99     21.53 o
   0   3   8      138.21      141.41      5.92 o
   1   3   8      697.30      726.17     12.25 o
   2   3   8      147.53      158.63      8.30 o
   3   3   8      385.75      369.79     10.21 o
   4   3   8       19.95        8.39      5.53 o
   5   3   8       25.22       26.79      7.05 o
   6   3   8        1.47        3.01      5.92 o
   7   3   8        1.17        8.71      7.02 o
   8   3   8        0.41        8.24      9.62 o
  -8   4   8       18.58        2.47      5.02 o
  -7   4   8        1.62        1.15      2.84 o
  -6   4   8        0.07        2.40      3.59 o
  -5   4   8        7.15        7.74      2.72 o
  -4   4   8      154.71      157.40      4.50 o
  -3   4   8     1721.88     1645.31     15.23 o
  -2   4   8      662.71      745.31      9.30 o
  -1   4   8      188.23      160.45      7.41 o
   0   4   8      993.69      962.18     14.76 o
   1   4   8        2.53        3.91      3.92 o
   2   4   8      315.19      339.82      9.20 o
   3   4   8        3.06        5.45      4.47 o
   4   4   8        0.24        5.30      6.05 o
   5   4   8        9.35       12.81      6.01 o
   6   4   8       58.61       60.38      8.62 o
   7   4   8        8.01       -0.12      5.56 o
   8   4   8       28.69       19.48      9.06 o
  -8   5   8        2.16        0.87      4.52 o
  -7   5   8       14.76        4.54      2.08 o
  -6   5   8        5.51        1.28      1.73 o
  -5   5   8       25.03       13.33      4.04 o
  -4   5   8       47.97       35.35      1.99 o
  -3   5   8      437.60      439.15      7.57 o
  -2   5   8      484.66      492.32      6.98 o
  -1   5   8      140.11      153.86      6.12 o
   0   5   8     2304.90     2279.61     27.87 o
   1   5   8     1005.34     1017.92     15.31 o
   2   5   8       45.82       42.27      5.34 o
   3   5   8      135.01      107.17      7.16 o
   4   5   8      151.67      163.45      9.30 o
   5   5   8       14.19       -0.51      4.11 o
   6   5   8        4.95        9.06      9.70 o
   7   5   8       60.22       61.37     16.58 o
   8   5   8        8.96       -2.35      8.96 o
  -8   6   8        5.98        0.98      4.87 o
  -7   6   8       39.76       23.81      8.17 o
  -6   6   8       10.33       11.20      4.70 o
  -5   6   8       11.45        9.27      6.11 o
  -4   6   8        2.51        3.29      1.25 o
  -3   6   8      859.79      739.61      8.06 o
  -2   6   8      672.56      595.56      7.52 o
  -1   6   8       95.87      106.42      4.91 o
   0   6   8     2018.69     2130.22     26.95 o
   1   6   8     2103.59     2038.37     26.79 o
   2   6   8       22.57       40.47      5.71 o
   3   6   8      155.74      181.62      9.86 o
   4   6   8       23.41       37.55      7.07 o
   5   6   8       95.51       97.69      9.23 o
   6   6   8       82.96       99.69     10.23 o
   7   6   8       90.55       78.17     19.64 o
   8   6   8        7.64        6.18     10.30 o
  -8   7   8        8.55        3.99      7.42 o
  -7   7   8        1.08       -0.07      4.37 o
  -6   7   8       17.30       32.74      9.85 o
  -5   7   8      172.78      191.13     11.44 o
  -4   7   8      440.93      464.29     12.39 o
  -3   7   8      385.87      382.56      5.04 o
  -2   7   8       23.06       28.00      2.27 o
  -1   7   8      424.80      464.41      8.03 o
   0   7   8      109.73      136.92      7.89 o
   1   7   8      299.09      301.14      9.30 o
   2   7   8        3.90        3.90      5.13 o
   3   7   8        0.22       -2.36      4.34 o
   4   7   8        4.15        8.27      5.29 o
   5   7   8        0.44        8.13      6.41 o
   6   7   8      173.72      217.53     12.01 o
   7   7   8        0.89        6.71      8.00 o
   8   7   8        1.01        1.04      8.02 o
  -8   8   8        0.14        1.45      5.06 o
  -7   8   8       52.87       19.83     13.90 o
  -6   8   8       12.20       17.75      9.33 o
  -5   8   8      281.02      289.81     14.00 o
  -4   8   8       14.33       13.71      5.78 o
  -3   8   8      673.75      792.55     10.99 o
  -2   8   8      826.20      807.08     12.78 o
  -1   8   8      442.59      479.05      9.98 o
   0   8   8      243.34      237.58      7.60 o
   1   8   8      444.53      481.32     15.21 o
   2   8   8        9.83       12.24      5.04 o
   3   8   8      938.70      956.16     24.34 o
   4   8   8      267.29      255.22     16.69 o
   5   8   8       27.45       35.78      9.03 o
   6   8   8       10.65       14.71      8.78 o
   7   8   8       31.48       31.57      9.68 o
   8   8   8        0.28        2.39      7.82 o
  -8   9   8       11.11       10.65     11.86 o
  -7   9   8        3.39        4.21      8.41 o
  -6   9   8      102.48      131.54     14.04 o
  -5   9   8        5.21       10.62      8.39 o
  -4   9   8       79.71       86.93      8.49 o
  -3   9   8      649.04      666.33      9.87 o
  -2   9   8      625.58      654.39      7.19 o
  -1   9   8       21.00       24.42      4.10 o
   0   9   8        1.06       -1.22      3.27 o
   1   9   8      217.80      209.66      9.58 o
   2   9   8        3.17        9.26      5.10 o
   3   9   8      206.59      180.49      9.57 o
   4   9   8        6.66        9.21      6.21 o
   5   9   8        0.42        0.44      4.89 o
   6   9   8       29.45       30.22     10.39 o
   7   9   8      142.46      103.58     37.76 o
  -8  10   8        1.31        4.32     13.33 o
  -7  10   8        1.98        1.31      8.08 o
  -6  10   8        0.58        7.77      8.42 o
  -5  10   8        0.28        5.56      7.44 o
  -4  10   8        5.50       20.25      7.50 o
  -3  10   8       33.29       30.74      2.76 o
  -2  10   8      121.31      125.19      5.79 o
  -1  10   8       36.00       35.51      4.60 o
   0  10   8        4.69       -4.90      4.33 o
   1  10   8      436.34      449.17     11.44 o
   2  10   8        2.72        4.44      4.55 o
   3  10   8      226.36      212.27     10.32 o
   4  10   8        7.18       20.12      7.77 o
   5  10   8      351.28      313.35     12.53 o
   6  10   8        8.68        7.61      8.68 o
   7  10   8       75.96       54.89     14.24 o
  -8  11   8        0.32       -0.07      7.82 o
  -7  11   8       79.40       68.74     46.67 o
  -6  11   8       64.49       49.72     21.02 o
  -5  11   8      174.51      170.52     13.83 o
  -4  11   8      106.38      121.99     11.08 o
  -3  11   8       77.39       82.36      4.54 o
  -2  11   8       75.86       67.87      7.06 o
  -1  11   8        1.12        1.53      3.36 o
   0  11   8       92.77       69.00      5.34 o
   1  11   8      151.99      154.89      8.08 o
   2  11   8       49.45       62.69      7.08 o
   3  11   8       49.47       26.13      6.13 o
   4  11   8        5.70        8.33      8.74 o
   5  11   8        0.18       -1.43      5.29 o
   6  11   8        5.52       -1.82      5.91 o
   7  11   8       29.07       36.55     10.82 o
  -7  12   8       32.00       11.16     11.01 o
  -6  12   8       61.64       26.65     19.11 o
  -5  12   8       33.97       20.83      9.70 o
  -4  12   8       45.09       54.41      9.98 o
  -3  12   8        2.78        3.44      3.13 o
  -2  12   8       27.15       23.04      5.83 o
  -1  12   8       22.50       14.52      3.67 o
   0  12   8      464.17      491.72      9.42 o
   1  12   8      456.25      443.86     16.90 o
   2  12   8        4.65       11.28      5.10 o
   3  12   8       74.22       68.11      8.03 o
   4  12   8      528.22      511.31     18.43 o
   5  12   8        9.37       14.50      8.38 o
   6  12   8       61.82       36.18      9.14 o
   7  12   8       22.95       21.06      9.89 o
  -7  13   8        1.59        2.88      9.79 o
  -6  13   8       57.25       59.03     37.54 o
  -5  13   8       17.13       11.58      9.33 o
  -4  13   8       56.57       73.07     11.11 o
  -3  13   8      330.09      344.32     10.78 o
  -2  13   8       13.78        6.98      2.87 o
  -1  13   8      467.50      526.29     12.76 o
   0  13   8       15.92       11.37      3.77 o
   1  13   8       15.15        9.09      5.64 o
   2  13   8        7.83       11.33      6.19 o
   3  13   8      379.24      430.18     15.48 o
   4  13   8       23.00       23.98      7.41 o
   5  13   8        5.61        6.92      6.75 o
   6  13   8       10.59       11.64      7.90 o
   7  13   8       14.61       23.77      9.09 o
  -7  14   8        1.27       -8.19     12.67 o
  -6  14   8       13.00        4.20     10.85 o
  -5  14   8       15.00       15.32     10.16 o
  -4  14   8       60.37       91.07     12.41 o
  -3  14   8      596.95      550.15      8.79 o
  -2  14   8       49.50       47.07      6.86 o
  -1  14   8       50.19       63.82      3.92 o
   0  14   8       17.51       31.56      4.51 o
   1  14   8        5.28        0.93      3.67 o
   2  14   8      224.72      219.20      9.72 o
   3  14   8       86.77      104.39      8.47 o
   4  14   8       21.02       16.71      7.15 o
   5  14   8        0.02        1.40      5.56 o
   6  14   8        0.00       -0.49     10.72 o
  -7  15   8        1.76       12.98     12.77 o
  -6  15   8        0.10       -5.07     10.33 o
  -5  15   8        0.62        6.21     11.18 o
  -4  15   8       61.62       51.16     11.49 o
  -3  15   8      245.25      240.32      5.46 o
  -2  15   8      236.48      245.02      7.91 o
  -1  15   8        0.55        6.37      3.14 o
   0  15   8       96.17       78.09      6.94 o
   1  15   8       73.81       78.89      6.33 o
   2  15   8      306.99      303.49     14.11 o
   3  15   8       28.65        9.14      6.96 o
   4  15   8        4.24       -1.15      5.92 o
   5  15   8        5.21        7.82      7.12 o
   6  15   8        2.82        2.07      7.93 o
  -6  16   8       59.50       25.98     13.26 o
  -5  16   8        3.20      -10.80     13.71 o
  -4  16   8       17.03        3.29     10.07 o
  -3  16   8       85.62       73.78      4.40 o
  -2  16   8      222.98      282.12     10.18 o
  -1  16   8       99.71      123.61      5.87 o
   0  16   8      455.72      403.10     10.87 o
   1  16   8       15.19        8.20      5.48 o
   2  16   8       23.25       31.55      7.49 o
   3  16   8        4.18       10.66      6.75 o
   4  16   8        4.41        3.71      6.24 o
   5  16   8       16.44        1.07      6.54 o
   6  16   8        6.09       -1.37      7.12 o
  -6  17   8        8.00        9.65     12.17 o
  -5  17   8        4.21       19.02     26.05 o
  -4  17   8       21.01       48.29     38.57 o
  -3  17   8        3.73        0.39      2.45 o
  -2  17   8       34.54       12.66      3.96 o
  -1  17   8        7.29        5.75      3.33 o
   0  17   8       12.60       16.14      4.89 o
   1  17   8       12.98       11.03      5.84 o
   2  17   8       22.25       27.46      6.08 o
   3  17   8        1.97       -3.65      7.11 o
   4  17   8       13.02        8.83      9.00 o
   5  17   8        0.86       19.72     13.21 o
  -6  18   8       30.72       52.68     31.21 o
  -5  18   8        3.79       33.11     15.42 o
  -4  18   8       28.25       -0.55     17.13 o
  -3  18   8       93.39       85.60      7.70 o
  -2  18   8       49.68       70.12      5.85 o
  -1  18   8        3.24        0.20      2.18 o
   0  18   8       67.50       69.08      6.93 o
   1  18   8       15.75       28.56      5.48 o
   2  18   8        0.00        3.55      4.91 o
   3  18   8       59.17       39.94      9.50 o
   4  18   8        6.05        6.27      7.66 o
   5  18   8        9.57        7.93     12.32 o
  -5  19   8        4.38       31.69     15.83 o
  -4  19   8        0.16       25.42     26.18 o
  -3  19   8        2.69        0.73      2.84 o
  -2  19   8       32.87       30.70      7.45 o
  -1  19   8       20.32       21.44      6.25 o
   0  19   8       11.72       18.39      5.36 o
   1  19   8       19.09       22.14      5.86 o
   2  19   8       13.99       16.17      6.27 o
   3  19   8       24.38       26.06      6.83 o
   4  19   8        7.12       10.96      7.29 o
   5  19   8       20.73       25.17     10.93 o
  -5  20   8       11.62       16.25     25.16 o
  -4  20   8        6.27       23.59     16.94 o
  -3  20   8        0.14        4.86      4.33 o
  -2  20   8        9.64        8.11      5.37 o
  -1  20   8        9.12       20.51      5.94 o
   0  20   8        2.69       11.58      4.54 o
   1  20   8        9.98       16.33      5.47 o
   2  20   8        4.92       10.68      6.50 o
   3  20   8       20.51       13.38      6.82 o
   4  20   8        6.17        5.78      5.92 o
  -4  21   8        2.93       17.34     46.97 o
  -3  21   8        1.63       18.45     13.98 o
  -2  21   8       26.67       29.43      7.60 o
  -1  21   8        0.03       16.59      8.05 o
   0  21   8        1.89       10.86      6.56 o
   1  21   8        1.23        7.87      5.45 o
   2  21   8       16.29       20.67      6.42 o
   3  21   8        0.07       -0.71      4.82 o
   4  21   8        0.31        3.25      6.19 o
  -3  22   8        0.06       18.40     14.60 o
  -2  22   8        3.83       10.76      5.87 o
  -1  22   8        6.00       23.74      9.02 o
   0  22   8        0.32        7.98      4.85 o
   1  22   8        0.02        9.94      5.50 o
   2  22   8        8.86        9.05      6.73 o
   3  22   8        5.45       17.24      6.51 o
  -2  23   8        6.47        8.27      7.66 o
  -1  23   8        1.73       -0.08      5.29 o
   0  23   8        0.58        0.55      4.88 o
   1  23   8        0.70        9.32      6.31 o
   2  23   8       14.86        9.07      8.35 o
   0  24   8        1.42       24.38      9.69 o
  -7   0   9       10.12       -0.08      3.78 o
  -5   0   9      274.65      279.65      7.58 o
  -3   0   9        0.72        5.53      3.74 o
  -1   0   9      371.42      435.09     12.04 o
   1   0   9      963.66     1082.28     26.09 o
   3   0   9       55.40       62.78     11.27 o
   5   0   9      301.55      311.67     17.34 o
   7   0   9      133.00       99.56     15.52 o
  -8   1   9       29.76       10.14      4.94 o
  -7   1   9       25.24       20.39      8.49 o
  -6   1   9        1.83        0.66      3.15 o
  -5   1   9      603.79      586.45     10.68 o
  -4   1   9       57.09       77.67      3.81 o
  -3   1   9        3.64        6.69      2.82 o
  -2   1   9      187.44      164.87      4.52 o
  -1   1   9        0.03        6.63      3.60 o
   0   1   9     2017.38     2098.32     25.40 o
   1   1   9       19.62       42.69      5.27 o
   2   1   9        2.27        5.64      4.70 o
   3   1   9     1192.94     1224.90     21.43 o
   4   1   9       34.86       21.08      6.35 o
   5   1   9       79.74       75.23      8.41 o
   6   1   9      166.74      171.33     12.41 o
   7   1   9       81.74       83.14     12.57 o
   8   1   9        0.11       10.59      8.50 o
  -8   2   9        6.08        4.72      3.33 o
  -7   2   9        4.33        2.25      3.89 o
  -6   2   9       13.51       13.14      3.64 o
  -5   2   9        3.09        2.38      2.33 o
  -4   2   9     2054.58     2042.12     20.04 o
  -3   2   9      315.24      318.62      5.83 o
  -2   2   9       41.86       19.87      3.31 o
  -1   2   9      479.86      461.65      8.97 o
   0   2   9      118.26      103.53      6.57 o
   1   2   9       45.87       38.34      5.07 o
   2   2   9       90.80      105.94      6.77 o
   3   2   9       77.94      100.88      8.17 o
   4   2   9       21.94       19.18      6.10 o
   5   2   9      256.72      243.38     11.53 o
   6   2   9       16.54       22.55      7.82 o
   7   2   9       21.36        7.41      7.46 o
   8   2   9        7.88       14.42      8.80 o
  -8   3   9       33.91       -0.43      5.64 o
  -7   3   9       71.69       57.77      4.80 o
  -6   3   9        7.09       12.72      3.01 o
  -5   3   9       29.18       36.54      3.75 o
  -4   3   9      154.72      188.71      5.19 o
  -3   3   9       62.18       80.87      3.78 o
  -2   3   9      758.45      761.83     12.53 o
  -1   3   9     3199.04     3251.93     36.04 o
   0   3   9     3073.86     3206.57     37.99 o
   1   3   9      214.23      228.72      9.37 o
   2   3   9       54.55       40.07      5.62 o
   3   3   9      468.71      463.91     16.55 o
   4   3   9        2.32       -0.79      4.43 o
   5   3   9       11.37        7.70      7.32 o
   6   3   9      712.53      680.60     40.14 o
   7   3   9       56.85       63.27     10.84 o
   8   3   9        0.09       17.73      9.10 o
  -8   4   9       10.73        2.87      5.14 o
  -7   4   9       24.22       24.03      3.76 o
  -6   4   9        2.02        3.12      2.60 o
  -5   4   9        0.25        0.12      2.86 o
  -4   4   9      495.76      492.62      9.93 o
  -3   4   9      214.33      215.98      5.80 o
  -2   4   9      173.67      116.25      5.59 o
  -1   4   9       28.05       14.08      4.46 o
   0   4   9      331.47      297.09      9.61 o
   1   4   9      361.26      324.15     10.35 o
   2   4   9      109.57      151.92     10.32 o
   3   4   9      227.21      227.61     10.28 o
   4   4   9        0.39        9.73      5.61 o
   5   4   9       22.60       22.42      7.02 o
   6   4   9        0.01       -6.11      7.30 o
   7   4   9       64.20       72.91     10.44 o
   8   4   9        2.80       -1.99      9.30 o
  -8   5   9       14.80        4.83      5.47 o
  -7   5   9       41.36       47.82      6.98 o
  -6   5   9        8.56        5.45      1.99 o
  -5   5   9       46.17       40.81      4.81 o
  -4   5   9       63.79       74.83      3.95 o
  -3   5   9      793.68      721.30      9.12 o
  -2   5   9      958.04      963.29     15.35 o
  -1   5   9       24.11       34.08      4.24 o
   0   5   9     2502.95     2680.14     31.88 o
   1   5   9      263.30      263.38      9.06 o
   2   5   9      145.30      124.71      7.76 o
   3   5   9     1185.94     1246.85     20.79 o
   4   5   9       36.90       41.15      7.63 o
   5   5   9       38.20       60.48      8.99 o
   6   5   9       64.73       67.37     10.09 o
   7   5   9        1.27        2.13      6.74 o
   8   5   9        4.91       23.10      9.93 o
  -8   6   9       65.75       41.21     18.25 o
  -7   6   9       27.12       29.52     10.13 o
  -6   6   9       46.11       48.46      9.85 o
  -5   6   9        1.04        7.42      4.89 o
  -4   6   9        0.47        0.88      1.77 o
  -3   6   9      145.80      133.10      4.44 o
  -2   6   9        4.52       10.44      2.79 o
  -1   6   9      166.60      187.02      7.06 o
   0   6   9      611.88      561.89     12.19 o
   1   6   9      440.54      438.59     10.34 o
   2   6   9      118.24      130.70      8.02 o
   3   6   9        1.78        0.53      4.56 o
   4   6   9      112.43      101.63      8.39 o
   5   6   9      372.71      334.02     13.07 o
   6   6   9      235.56      241.35     15.34 o
   7   6   9        3.93        2.66      8.46 o
   8   6   9        0.03       -1.69      7.74 o
  -8   7   9       25.92       17.06      9.17 o
  -7   7   9       22.44        8.92      9.05 o
  -6   7   9       16.20        9.48      8.34 o
  -5   7   9        8.95       11.06      6.38 o
  -4   7   9      172.71      163.76      5.93 o
  -3   7   9        2.73        2.62      2.01 o
  -2   7   9       29.12       33.04      4.02 o
  -1   7   9     1136.41     1210.10     19.35 o
   0   7   9      840.11      868.21     16.70 o
   1   7   9        8.69        5.74      4.64 o
   2   7   9      304.69      329.23     10.15 o
   3   7   9        0.28        2.68      4.98 o
   4   7   9       28.35       27.55      7.20 o
   5   7   9      105.62       99.89     15.35 o
   6   7   9       18.31       22.69      9.07 o
   7   7   9      100.44       86.14     17.42 o
  -8   8   9        1.38       20.53      9.80 o
  -7   8   9       80.82       42.24     29.71 o
  -6   8   9       44.67       60.01     10.55 o
  -5   8   9        4.87       -1.67      5.66 o
  -4   8   9        4.56        9.31      6.69 o
  -3   8   9       51.96       59.55      2.79 o
  -2   8   9      248.68      240.21      7.52 o
  -1   8   9       36.12       36.82      4.68 o
   0   8   9      204.42      228.94      7.91 o
   1   8   9      297.40      282.16      9.03 o
   2   8   9       33.03       43.89      6.69 o
   3   8   9        3.64       20.62      7.45 o
   4   8   9       48.87       51.74      8.25 o
   5   8   9      293.77      282.70     13.91 o
   6   8   9      170.51      190.54     14.17 o
   7   8   9       47.20       42.47     10.08 o
  -8   9   9        3.84        0.19      8.76 o
  -7   9   9       16.29       -1.62      8.83 o
  -6   9   9       37.18       28.47      9.87 o
  -5   9   9      160.35      192.10     13.79 o
  -4   9   9      327.21      329.11     18.24 o
  -3   9   9       14.70        9.52      1.49 o
  -2   9   9       38.18       25.27      3.32 o
  -1   9   9     2402.14     2606.56     30.00 o
   0   9   9       16.42       29.10      5.96 o
   1   9   9        4.13        3.52      4.53 o
   2   9   9      668.39      670.92     14.41 o
   3   9   9      595.92      557.96     14.21 o
   4   9   9      176.13      175.46     18.36 o
   5   9   9       48.88       26.04      7.47 o
   6   9   9        5.00       10.68      7.46 o
   7   9   9        0.21       -7.38     14.71 o
  -8  10   9        5.49       21.01     12.36 o
  -7  10   9       17.61        7.42     12.07 o
  -6  10   9       30.36       36.86     16.24 o
  -5  10   9      107.40      125.91     11.29 o
  -4  10   9      546.80      576.61     20.75 o
  -3  10   9      106.18      130.44      6.22 o
  -2  10   9        8.96       21.99      3.76 o
  -1  10   9      140.15      160.87      7.60 o
   0  10   9       91.39       79.09      9.38 o
   1  10   9        1.40       10.57      4.88 o
   2  10   9       42.73       28.68      6.59 o
   3  10   9        0.37        5.99      6.04 o
   4  10   9        0.92        2.95      5.96 o
   5  10   9        0.73        4.53      7.97 o
   6  10   9        3.72        0.50      8.66 o
   7  10   9        0.15        3.80      7.97 o
  -7  11   9        4.30        1.86      9.92 o
  -6  11   9        8.96        8.41      9.29 o
  -5  11   9       56.86       51.61      9.50 o
  -4  11   9        9.28       17.06      9.34 o
  -3  11   9        6.58        6.84      3.82 o
  -2  11   9       69.93       76.87      3.27 o
  -1  11   9      186.99      208.13      6.79 o
   0  11   9      145.02      177.44      9.75 o
   1  11   9      105.02       95.01      8.37 o
   2  11   9      100.49      126.75     10.11 o
   3  11   9       27.42       20.72      6.43 o
   4  11   9      130.42      143.09      9.65 o
   5  11   9       30.59       28.84      9.59 o
   6  11   9       65.06       33.69     13.60 o
   7  11   9        2.03       -3.06      7.91 o
  -7  12   9      121.14       72.46     62.04 o
  -6  12   9        0.36       -3.42      8.83 o
  -5  12   9        4.94        7.03      8.67 o
  -4  12   9      187.43      190.83     15.62 o
  -3  12   9       89.13      104.77      5.16 o
  -2  12   9      243.78      186.36      7.67 o
  -1  12   9       46.07       49.95      3.81 o
   0  12   9        6.34       10.63      3.92 o
   1  12   9      134.90      140.46      7.45 o
   2  12   9      162.15      195.27      8.68 o
   3  12   9       34.59       30.88      7.55 o
   4  12   9        0.04        5.14      5.66 o
   5  12   9       41.89       40.16     12.95 o
   6  12   9       21.61       29.21     10.57 o
   7  12   9        4.42       -5.48      8.98 o
  -7  13   9        0.52        1.01     10.60 o
  -6  13   9        6.67       16.77     12.91 o
  -5  13   9       29.23       20.28     11.91 o
  -4  13   9      108.44      134.42     20.41 o
  -3  13   9       69.30       94.37      5.05 o
  -2  13   9      190.10      177.39      7.66 o
  -1  13   9       11.72       19.12      4.12 o
   0  13   9       19.55       19.60      4.34 o
   1  13   9      115.43      116.99      8.46 o
   2  13   9        1.30       -2.57      5.29 o
   3  13   9       14.03       13.09      6.11 o
   4  13   9       35.55       37.49      8.45 o
   5  13   9       16.63       18.57      7.40 o
   6  13   9       12.30       16.56     11.56 o
  -7  14   9        3.43        6.63     12.64 o
  -6  14   9       19.38       14.36     14.09 o
  -5  14   9        0.11      -12.54     13.48 o
  -4  14   9      142.73      148.10     15.71 o
  -3  14   9       46.03       39.22      2.73 o
  -2  14   9        0.11        2.10      3.46 o
  -1  14   9       45.75       32.57      5.03 o
   0  14   9        0.16       -0.41      3.23 o
   1  14   9       32.25       23.26      6.37 o
   2  14   9       16.46       13.25      6.55 o
   3  14   9       54.71       55.24      9.61 o
   4  14   9       20.85       15.05      8.15 o
   5  14   9        6.80        3.23      6.80 o
   6  14   9        5.29        5.76      8.05 o
  -6  15   9        0.00        1.89      9.53 o
  -5  15   9       19.86        5.31     11.18 o
  -4  15   9       86.81       58.38     24.39 o
  -3  15   9      160.90      189.00      8.89 o
  -2  15   9       19.31       19.97      4.67 o
  -1  15   9       88.38      107.94      5.44 o
   0  15   9       15.67       17.30      5.24 o
   1  15   9       34.64       31.30      6.82 o
   2  15   9      144.92      174.46     11.41 o
   3  15   9       11.05        6.54      5.92 o
   4  15   9       45.00       43.03      8.83 o
   5  15   9       18.01        7.85      8.25 o
   6  15   9        3.19       23.48     13.61 o
  -6  16   9        3.15       -9.28     13.45 o
  -5  16   9        3.70       27.85     26.12 o
  -4  16   9       58.64       29.90     16.64 o
  -3  16   9       30.57       30.30      3.37 o
  -2  16   9        2.98        2.04      3.80 o
  -1  16   9       93.60       95.86      5.80 o
   0  16   9       16.91       15.66      5.66 o
   1  16   9       21.47       42.04      6.51 o
   2  16   9      119.89      128.03      9.20 o
   3  16   9      196.98      190.32     11.77 o
   4  16   9       11.52        1.19      5.72 o
   5  16   9        7.70        3.75      7.24 o
   6  16   9        0.37        2.89      7.50 o
  -6  17   9        0.02       19.64     18.13 o
  -5  17   9        0.75        7.15     12.77 o
  -4  17   9       49.39       57.69     22.49 o
  -3  17   9        4.80       -0.64      2.21 o
  -2  17   9       17.09        7.27      3.91 o
  -1  17   9      157.76      150.07      5.06 o
   0  17   9      195.90      211.99      9.36 o
   1  17   9        6.39        4.48      4.87 o
   2  17   9       29.57       36.88      7.28 o
   3  17   9        3.16       13.23      6.74 o
   4  17   9        3.98        8.76      6.84 o
   5  17   9       19.42       15.39      8.87 o
  -5  18   9        3.71       13.53     16.16 o
  -4  18   9        6.59       10.41     13.93 o
  -3  18   9        8.82        3.36      3.86 o
  -2  18   9        2.01        1.01      3.46 o
  -1  18   9        0.00        0.27      3.01 o
   0  18   9        6.35        8.91      4.85 o
   1  18   9        0.04       -4.75      5.03 o
   2  18   9       30.39       28.59      6.65 o
   3  18   9        0.00       -2.47      6.33 o
   4  18   9        0.11        2.31      6.24 o
   5  18   9        9.69       15.93      9.86 o
  -5  19   9        0.82       41.33     17.07 o
  -4  19   9        8.49       41.35     19.81 o
  -3  19   9       10.40        7.51      2.94 o
  -2  19   9        1.06        1.65      4.28 o
  -1  19   9      122.64      109.37      8.66 o
   0  19   9        2.96        7.38      5.48 o
   1  19   9        1.18        4.96      4.98 o
   2  19   9        7.52        2.25      4.97 o
   3  19   9       39.60       30.81      7.89 o
   4  19   9        0.17        3.08      7.29 o
  -4  20   9       23.14       12.12     37.22 o
  -3  20   9       27.61       53.13     18.70 o
  -2  20   9        2.10       13.03     10.38 o
  -1  20   9       18.71       17.83     10.37 o
   0  20   9        0.36        9.24      5.27 o
   1  20   9        0.03        0.86      4.68 o
   2  20   9        0.30        2.59      5.37 o
   3  20   9        2.25        8.98      6.30 o
   4  20   9        0.32       14.70      7.98 o
  -4  21   9        8.19       -5.74     13.97 o
  -3  21   9        0.00        0.10     10.31 o
  -2  21   9        5.33       -1.87      5.28 o
  -1  21   9        7.67        6.02      5.28 o
   0  21   9        0.14        3.34      4.67 o
   1  21   9        0.21       -1.92      5.16 o
   2  21   9        4.29       12.78      6.19 o
   3  21   9        8.47       15.64      6.87 o
  -3  22   9        0.03        8.23     14.31 o
  -2  22   9        2.58        6.72      6.72 o
  -1  22   9        3.43       11.33      6.54 o
   0  22   9        0.18        6.37      5.42 o
   1  22   9        1.13       18.32      6.27 o
   2  22   9        7.74       13.53      6.15 o
  -2  23   9        7.51        5.34     12.73 o
  -1  23   9        2.50       14.15      7.47 o
   0  23   9        7.79       14.17     11.17 o
   1  23   9        0.41       14.39      5.99 o
  -8   0  10      115.04      111.64      8.55 o
  -6   0  10       90.28       81.28      9.11 o
  -4   0  10       52.07       39.51      5.12 o
  -2   0  10      216.97      222.72      9.21 o
   0   0  10       56.42       26.08      8.92 o
   2   0  10     2039.90     2043.49     44.08 o
   4   0  10      277.81      240.43     18.88 o
   6   0  10      254.65      294.93     21.32 o
   8   0  10       66.51      117.75     25.09 o
  -8   1  10        1.54       -0.98      3.75 o
  -7   1  10       72.99       60.86      9.25 o
  -6   1  10       24.02       32.04      4.82 o
  -5   1  10        0.88        6.00      3.12 o
  -4   1  10      359.20      346.04      7.26 o
  -3   1  10        2.01        3.32      2.87 o
  -2   1  10      405.15      370.86      7.24 o
  -1   1  10      137.32      122.09      6.31 o
   0   1  10        0.49        1.95      3.91 o
   1   1  10       68.69       89.80      6.46 o
   2   1  10        0.34       -3.88      5.10 o
   3   1  10      210.76      220.09     10.59 o
   4   1  10      865.30      775.99     17.82 o
   5   1  10      286.29      259.01     12.37 o
   6   1  10       18.48        8.63      7.99 o
   7   1  10       15.11        6.44      7.80 o
   8   1  10        0.05        7.87      9.56 o
  -8   2  10        7.12        1.25      4.66 o
  -7   2  10       20.49       14.53      4.08 o
  -6   2  10       92.92       93.78      5.95 o
  -5   2  10       27.91       25.48      3.59 o
  -4   2  10       12.24       15.81      3.05 o
  -3   2  10     1051.43     1089.26     13.02 o
  -2   2  10       24.12       34.20      3.97 o
  -1   2  10       28.89       47.04      6.50 o
   0   2  10        2.16        2.27      3.59 o
   1   2  10      853.03      847.77     18.11 o
   2   2  10        0.14        0.00      4.37 o
   3   2  10       96.69      110.09      8.29 o
   4   2  10       70.95       75.28      8.33 o
   5   2  10       42.91       38.21      9.66 o
   6   2  10       62.21       57.42      9.60 o
   7   2  10        2.38       18.49      9.14 o
   8   2  10       18.39       25.03     10.14 o
  -8   3  10        0.02        0.38      5.52 o
  -7   3  10       38.48       33.85      4.93 o
  -6   3  10       10.52        4.82      4.05 o
  -5   3  10        2.09        2.60      2.39 o
  -4   3  10      705.31      704.23      9.70 o
  -3   3  10      208.11      209.10      6.36 o
  -2   3  10     1052.03     1045.91     13.17 o
  -1   3  10      190.55      274.57      7.63 o
   0   3  10     1153.84     1252.75     25.03 o
   1   3  10       10.64       12.68      5.14 o
   2   3  10      313.96      355.72     11.42 o
   3   3  10      205.76      211.42      9.81 o
   4   3  10       43.24       57.05      7.81 o
   5   3  10      312.49      370.51     14.29 o
   6   3  10        0.49       -5.28      6.96 o
   7   3  10        7.90       14.45      8.55 o
  -8   4  10       18.84        9.58      8.04 o
  -7   4  10       21.38       13.30      5.73 o
  -6   4  10       35.82       40.44      9.43 o
  -5   4  10        1.08        1.65      2.24 o
  -4   4  10      382.82      376.04     12.27 o
  -3   4  10      285.32      266.95      5.51 o
  -2   4  10        0.73        4.56      4.23 o
  -1   4  10      585.39      546.29     11.21 o
   0   4  10      547.39      505.61     12.55 o
   1   4  10       33.97       42.82      5.64 o
   2   4  10        1.70        8.43      5.00 o
   3   4  10       21.93       13.69      6.32 o
   4   4  10       91.27       79.72      9.03 o
   5   4  10        5.33        4.47      6.76 o
   6   4  10       54.87       58.36     11.53 o
   7   4  10        1.52       -6.42      9.40 o
  -8   5  10        1.81        0.87      6.35 o
  -7   5  10        3.43        3.58      3.80 o
  -6   5  10        0.02       -1.01      1.85 o
  -5   5  10       50.79       48.04      3.55 o
  -4   5  10       31.43       14.47      2.47 o
  -3   5  10      590.78      600.69      7.98 o
  -2   5  10      128.26      173.00      5.52 o
  -1   5  10      190.96      252.20      7.55 o
   0   5  10     1107.04     1154.23     17.39 o
   1   5  10      583.82      653.63     14.08 o
   2   5  10      137.59      136.53     10.23 o
   3   5  10      186.57      144.26      9.72 o
   4   5  10       28.82       14.23      6.42 o
   5   5  10       25.31       30.74      7.89 o
   6   5  10        8.77       -2.85      6.67 o
   7   5  10       30.57       32.43     10.77 o
  -8   6  10        0.00        4.29      7.47 o
  -7   6  10      125.67      117.93     36.15 o
  -6   6  10        4.20        4.27      6.92 o
  -5   6  10        5.52        1.80      1.81 o
  -4   6  10      705.66      651.09     10.48 o
  -3   6  10       46.73       30.74      3.37 o
  -2   6  10       46.78       37.14      4.41 o
  -1   6  10      346.92      322.43      8.30 o
   0   6  10      300.72      273.04      8.63 o
   1   6  10      377.64      453.12     11.19 o
   2   6  10      319.69      313.93     10.52 o
   3   6  10      301.32      302.71     11.30 o
   4   6  10       13.46       11.26      8.48 o
   5   6  10       21.22       19.16      8.01 o
   6   6  10      108.96      119.88     19.73 o
   7   6  10        3.08        1.47      6.67 o
  -8   7  10        0.23       12.87     16.62 o
  -7   7  10        0.60        1.09      8.17 o
  -6   7  10        1.75        1.09      6.31 o
  -5   7  10      138.61      117.81     11.73 o
  -4   7  10     1123.12     1149.25     18.99 o
  -3   7  10      335.84      299.84      6.99 o
  -2   7  10      172.12      198.35      5.88 o
  -1   7  10       43.36       61.91      5.86 o
   0   7  10      281.20      282.78     10.40 o
   1   7  10        0.11       -1.76      4.37 o
   2   7  10      253.36      234.73     11.38 o
   3   7  10      370.25      353.98     12.31 o
   4   7  10      299.06      307.61     12.50 o
   5   7  10       40.30       48.30      9.53 o
   6   7  10       50.39       71.34     11.49 o
   7   7  10        9.86       17.46     11.43 o
  -8   8  10        8.61        7.36     11.10 o
  -7   8  10        3.49        0.64      8.34 o
  -6   8  10      130.86      154.88     22.28 o
  -5   8  10        0.14        1.49      6.92 o
  -4   8  10      215.72      199.65      3.77 o
  -3   8  10       78.47      122.19      4.23 o
  -2   8  10       45.13       39.18      5.41 o
  -1   8  10      380.45      413.22      8.97 o
   0   8  10      317.78      321.29      9.52 o
   1   8  10      148.32      132.24      7.69 o
   2   8  10       34.97       36.15      7.00 o
   3   8  10       53.55       52.66      7.59 o
   4   8  10       87.52       59.00      9.12 o
   5   8  10      126.14      131.81     11.82 o
   6   8  10        8.20       21.66      8.85 o
   7   8  10        5.09        3.85      9.96 o
  -8   9  10       11.77        6.84     10.27 o
  -7   9  10       25.12       11.35      9.91 o
  -6   9  10        3.32       -2.76     10.18 o
  -5   9  10        6.58        7.83      7.44 o
  -4   9  10     1145.70     1262.10     33.82 o
  -3   9  10       76.02       81.10      3.34 o
  -2   9  10      480.37      480.49      8.79 o
  -1   9  10       28.13       43.65      4.94 o
   0   9  10      491.46      610.08     12.88 o
   1   9  10      328.96      312.97     12.12 o
   2   9  10      111.13      117.61      8.95 o
   3   9  10      108.15      116.04     10.66 o
   4   9  10      124.90      154.73     10.25 o
   5   9  10      146.35      138.54     12.41 o
   6   9  10       13.67       -5.44      8.33 o
   7   9  10        5.84       10.12      8.51 o
  -7  10  10       24.86       17.99     16.31 o
  -6  10  10       45.06       26.63     14.33 o
  -5  10  10       18.73       19.58      8.85 o
  -4  10  10      378.02      419.34     17.20 o
  -3  10  10      109.63      123.41      5.46 o
  -2  10  10        4.72        3.33      3.27 o
  -1  10  10        8.44       11.45      3.93 o
   0  10  10      149.49      169.12      8.06 o
   1  10  10      106.09       82.54      7.35 o
   2  10  10       62.27       64.09      7.46 o
   3  10  10      881.67      833.98     23.21 o
   4  10  10        4.25        0.34      5.67 o
   5  10  10        2.13        6.10      8.49 o
   6  10  10       35.38        2.94      9.08 o
   7  10  10        9.77       26.29     24.05 o
  -7  11  10        2.63        2.00      9.01 o
  -6  11  10      107.18       70.21     45.60 o
  -5  11  10        0.00        8.82      8.42 o
  -4  11  10        1.28       -4.27      8.40 o
  -3  11  10      190.05      203.02      6.78 o
  -2  11  10       21.41       18.85      3.63 o
  -1  11  10       12.25       22.92      4.41 o
   0  11  10     1017.69     1063.96     19.51 o
   1  11  10       44.81       51.53      7.56 o
   2  11  10       29.36       40.29      7.09 o
   3  11  10      488.21      470.92     15.63 o
   4  11  10       13.93       -0.51      5.01 o
   5  11  10       36.85       38.51     10.43 o
   6  11  10       87.32       68.60     12.81 o
   7  11  10        1.70      -10.01      9.52 o
  -7  12  10       27.07        9.76     11.16 o
  -6  12  10        0.00       -4.93     10.74 o
  -5  12  10        9.65       11.91      9.08 o
  -4  12  10        9.02       15.34      9.12 o
  -3  12  10      214.05      220.18      7.02 o
  -2  12  10       22.07       15.57      3.40 o
  -1  12  10        0.39        2.16      3.65 o
   0  12  10       36.30       17.21      5.29 o
   1  12  10      109.45      100.99      7.85 o
   2  12  10        0.25       -0.59      5.11 o
   3  12  10       36.55       45.30      8.75 o
   4  12  10       69.19       77.11      9.90 o
   5  12  10        1.38       -2.69      7.52 o
   6  12  10       22.04       22.84      8.90 o
  -7  13  10        1.64       -3.62     10.55 o
  -6  13  10        2.59      -16.57     14.25 o
  -5  13  10       22.23       16.71     14.59 o
  -4  13  10       42.49       49.58     11.23 o
  -3  13  10      615.95      663.25     10.56 o
  -2  13  10       17.41       12.52      5.97 o
  -1  13  10       21.95        6.11      3.54 o
   0  13  10      165.53      159.70      7.10 o
   1  13  10        2.41        1.59      4.53 o
   2  13  10        1.38       10.27      6.56 o
   3  13  10      510.30      559.92     15.99 o
   4  13  10        0.10       11.51      9.64 o
   5  13  10        4.92       16.54      8.68 o
   6  13  10       20.66       14.85     10.81 o
  -6  14  10        0.58        7.53     12.31 o
  -5  14  10        1.02       -2.26     10.17 o
  -4  14  10       47.44       52.54     11.57 o
  -3  14  10      200.78      194.89      8.62 o
  -2  14  10        0.06        2.02      5.19 o
  -1  14  10      584.67      520.44     10.29 o
   0  14  10        0.02        3.29      4.95 o
   1  14  10       36.21       45.34      6.96 o
   2  14  10      119.68      137.17     10.03 o
   3  14  10      264.04      291.00     12.38 o
   4  14  10       20.80       26.88      9.41 o
   5  14  10        1.36       -3.17      9.57 o
   6  14  10        0.37       -7.60      8.41 o
  -6  15  10        2.02        9.16     13.26 o
  -5  15  10        4.17       17.32     13.46 o
  -4  15  10       90.92       44.63     16.83 o
  -3  15  10       92.52       79.46      4.49 o
  -2  15  10      104.63       99.62      7.37 o
  -1  15  10       39.02       53.04      5.53 o
   0  15  10       20.53       10.57      5.21 o
   1  15  10        0.01       -0.15      4.27 o
   2  15  10        2.47        0.38      5.18 o
   3  15  10       43.70       24.82      8.73 o
   4  15  10        1.70        0.91      5.62 o
   5  15  10        0.67        3.34      7.46 o
   6  15  10        3.05       15.26     20.47 o
  -6  16  10        2.96       47.81     20.51 o
  -5  16  10        5.89       33.12     15.37 o
  -4  16  10        1.58        6.30     10.77 o
  -3  16  10        1.84        4.44      3.48 o
  -2  16  10       31.95       37.99      6.54 o
  -1  16  10       26.44       12.07      3.33 o
   0  16  10       27.82       24.76      5.26 o
   1  16  10       36.97       38.38      6.59 o
   2  16  10       50.38       46.71      7.68 o
   3  16  10       28.48       45.90     10.64 o
   4  16  10        3.86        3.15      7.13 o
   5  16  10        0.75        0.80      6.88 o
  -5  17  10        0.61       -1.14     19.32 o
  -4  17  10       29.37       37.60     16.37 o
  -3  17  10        1.54        8.73      6.91 o
  -2  17  10       18.70       10.95      4.97 o
  -1  17  10       25.76       37.08      3.53 o
   0  17  10       49.55       33.21      5.50 o
   1  17  10        2.62       -0.97      5.22 o
   2  17  10       36.29       36.47      8.11 o
   3  17  10        4.90        5.03      7.07 o
   4  17  10        8.58       13.56      8.51 o
   5  17  10        0.46       20.33      8.58 o
  -5  18  10        0.19       25.94     15.79 o
  -4  18  10        2.06       14.60     11.31 o
  -3  18  10       20.88        9.00      6.35 o
  -2  18  10        5.20        4.94      7.42 o
  -1  18  10       48.34       64.12      5.64 o
   0  18  10       10.69       10.41      5.93 o
   1  18  10       23.92       20.89      7.29 o
   2  18  10        0.02        3.13      6.10 o
   3  18  10        0.36        8.26      7.59 o
   4  18  10        1.46        4.49      7.51 o
  -5  19  10        0.78       18.87     16.15 o
  -4  19  10       43.53       32.98     13.88 o
  -3  19  10       60.81       66.20      4.28 o
  -2  19  10        4.54        4.14      7.22 o
  -1  19  10       22.15        9.67      3.88 o
   0  19  10       76.54       56.47      6.16 o
   1  19  10        7.14       14.07      6.16 o
   2  19  10       25.11       17.67      8.37 o
   3  19  10       21.96       21.37      7.91 o
   4  19  10        0.22        2.64      7.40 o
  -4  20  10       10.38       17.78     24.33 o
  -3  20  10        0.86       -5.15     10.21 o
  -2  20  10        0.00       -3.46      4.73 o
  -1  20  10        6.33        4.23      7.14 o
   0  20  10        0.11       -0.51      6.08 o
   1  20  10       36.62       33.28      6.51 o
   2  20  10        2.34       10.53      6.35 o
   3  20  10        0.00        3.06      5.96 o
  -3  21  10       30.36       48.45     14.20 o
  -2  21  10        5.64       20.06      6.39 o
  -1  21  10        1.07        7.02      5.84 o
   0  21  10        0.03        3.19      4.37 o
   1  21  10        0.90        4.64      5.49 o
   2  21  10        0.03       -0.51      6.19 o
   3  21  10       25.43       42.86      8.99 o
  -2  22  10        0.47       10.49     10.55 o
  -1  22  10        0.00        6.69      5.75 o
   0  22  10        2.77       13.90      9.01 o
   1  22  10        9.45        6.09      5.59 o
   2  22  10        1.10        8.73      9.37 o
  -7   0  11       31.15       12.45     13.22 o
  -5   0  11        4.00        3.84      4.64 o
  -3   0  11        6.98       15.40      4.61 o
  -1   0  11       30.60       22.40      6.35 o
   1   0  11      418.92      501.36     16.81 o
   3   0  11      139.84       90.99     14.06 o
   5   0  11       31.22       65.25     13.56 o
   7   0  11        5.32       -8.25     12.02 o
  -8   1  11        5.49       -0.93      3.60 o
  -7   1  11       27.87        6.89      4.59 o
  -6   1  11       14.13       13.83      4.88 o
  -5   1  11        9.89       13.49      3.80 o
  -4   1  11      225.29      216.40      6.24 o
  -3   1  11      305.29      275.32      6.51 o
  -2   1  11       34.17       23.13      5.50 o
  -1   1  11      660.27      687.55     15.67 o
   0   1  11      460.29      500.99     13.62 o
   1   1  11        3.58       -5.59      4.57 o
   2   1  11      205.75      254.17     12.46 o
   3   1  11        1.86       -0.50      5.29 o
   4   1  11       96.00      116.26     10.60 o
   5   1  11      154.85      137.55     11.27 o
   6   1  11       14.50        6.19      7.58 o
   7   1  11       45.19       81.04     17.30 o
  -8   2  11        0.39        0.31      5.05 o
  -7   2  11       16.26        5.61      4.00 o
  -6   2  11       71.02       61.29      5.69 o
  -5   2  11        9.69        6.73      3.44 o
  -4   2  11      178.58      167.23      5.82 o
  -3   2  11       15.54        8.31      3.07 o
  -2   2  11        0.12       -3.35      3.32 o
  -1   2  11      237.90      241.79      8.31 o
   0   2  11      431.54      419.74     10.35 o
   1   2  11       16.17       13.36      5.56 o
   2   2  11      101.72      133.00      9.01 o
   3   2  11        0.27        1.25      5.02 o
   4   2  11       28.12       27.35      7.54 o
   5   2  11       42.97       30.74      9.18 o
   6   2  11      107.04       78.49     17.51 o
   7   2  11        5.67       15.51     14.15 o
  -8   3  11        5.98       -0.62      5.55 o
  -7   3  11        0.64        1.40      3.21 o
  -6   3  11        9.38        9.56      5.48 o
  -5   3  11       42.96       55.61      4.42 o
  -4   3  11      185.13      176.72      5.25 o
  -3   3  11      108.30       95.42      4.68 o
  -2   3  11        0.05       -2.73      3.44 o
  -1   3  11       48.37       33.44      4.88 o
   0   3  11      338.56      397.23     10.85 o
   1   3  11       19.85       25.74      5.72 o
   2   3  11      233.80      222.92     10.59 o
   3   3  11       37.96       41.11      7.42 o
   4   3  11      275.02      302.20     12.76 o
   5   3  11       13.87        3.01      6.55 o
   6   3  11       24.62        7.78      8.63 o
   7   3  11        1.93       15.62     10.02 o
  -8   4  11        0.85        2.87      8.75 o
  -7   4  11        5.64        4.87      3.35 o
  -6   4  11        5.68        2.75      3.98 o
  -5   4  11        1.15        0.61      2.55 o
  -4   4  11        1.35        1.74      2.99 o
  -3   4  11       63.52       70.20      4.40 o
  -2   4  11      333.03      294.17      7.94 o
  -1   4  11        1.27       -0.54      4.28 o
   0   4  11       73.96       89.28      6.94 o
   1   4  11      454.25      421.24     12.09 o
   2   4  11       95.51      102.80      9.30 o
   3   4  11      392.04      404.69     13.45 o
   4   4  11        8.96        3.29      6.00 o
   5   4  11        2.44       15.70      7.72 o
   6   4  11       10.82        7.77      7.74 o
   7   4  11       47.24       81.84     16.56 o
  -8   5  11       26.30        8.20      9.37 o
  -7   5  11        6.56        5.86      7.61 o
  -6   5  11       18.62        2.64      2.83 o
  -5   5  11        1.37        4.80      3.06 o
  -4   5  11       68.68       67.33      3.65 o
  -3   5  11      437.22      409.63      7.44 o
  -2   5  11       38.61       32.28      4.23 o
  -1   5  11       91.70      106.89      6.37 o
   0   5  11       68.81       83.90      6.42 o
   1   5  11      223.54      260.17      9.63 o
   2   5  11      114.92      116.17     10.09 o
   3   5  11       92.48       82.29      8.65 o
   4   5  11        3.99        0.86      5.16 o
   5   5  11       54.67       51.19      9.91 o
   6   5  11        9.42        5.53      8.96 o
   7   5  11        4.71       11.22     10.33 o
  -8   6  11        0.00        1.95      8.99 o
  -7   6  11        4.15        5.32     10.56 o
  -6   6  11        0.89        0.80      1.87 o
  -5   6  11        1.72        0.62      2.21 o
  -4   6  11      324.68      350.05      8.40 o
  -3   6  11       98.27      118.19      5.03 o
  -2   6  11      251.02      263.04      7.09 o
  -1   6  11     1018.72     1184.97     18.56 o
   0   6  11       56.07      101.03      6.79 o
   1   6  11       62.06       67.65      7.41 o
   2   6  11      581.67      569.58     14.73 o
   3   6  11       29.75       43.21      8.49 o
   4   6  11       55.11       34.62      8.02 o
   5   6  11      324.97      310.11     14.74 o
   6   6  11       36.50       48.92     11.24 o
   7   6  11        0.22        8.03     11.30 o
  -8   7  11        3.70       -5.66      9.33 o
  -7   7  11        6.69        4.48      8.31 o
  -6   7  11       30.88       32.11     13.82 o
  -5   7  11       27.50       30.63      2.44 o
  -4   7  11        3.40        0.31      2.15 o
  -3   7  11        3.08        3.14      2.79 o
  -2   7  11       85.64       95.27      5.90 o
  -1   7  11        0.64       -4.73      3.94 o
   0   7  11        0.09        1.99      4.17 o
   1   7  11        6.99       21.39      6.23 o
   2   7  11      425.10      402.90     12.49 o
   3   7  11      234.67      258.94     11.90 o
   4   7  11      244.52      226.11     12.12 o
   5   7  11        0.39       -9.60      8.19 o
   6   7  11        1.32       -3.68      7.55 o
   7   7  11        1.15        1.13      7.67 o
  -7   8  11        0.08        4.76     10.18 o
  -6   8  11        0.91       -1.33      8.57 o
  -5   8  11      189.50      196.82     12.75 o
  -4   8  11       10.40       17.99      3.14 o
  -3   8  11      406.28      423.43      7.06 o
  -2   8  11        3.96       20.09      3.90 o
  -1   8  11      111.42       76.31      6.64 o
   0   8  11      303.84      305.21      9.89 o
   1   8  11        0.04       -2.90      5.53 o
   2   8  11      162.34      204.72     11.09 o
   3   8  11      193.67      185.15     11.79 o
   4   8  11       37.20       31.92      8.79 o
   5   8  11       13.75       15.98      8.68 o
   6   8  11       25.42       42.59     10.62 o
   7   8  11       13.79       -2.71      7.93 o
  -7   9  11        4.33        3.33     11.95 o
  -6   9  11       16.29       13.62     11.12 o
  -5   9  11        0.84       -0.14      6.12 o
  -4   9  11      445.56      415.97     10.27 o
  -3   9  11       34.76       33.91      3.04 o
  -2   9  11      191.60      185.14      7.41 o
  -1   9  11       55.54       32.14      5.31 o
   0   9  11       18.80       19.71      5.86 o
   1   9  11       13.51       15.57      5.71 o
   2   9  11      256.93      277.99     12.25 o
   3   9  11        0.15        2.62      6.58 o
   4   9  11       33.25       42.52      8.40 o
   5   9  11       28.63        3.38      9.51 o
   6   9  11        6.67      -14.45     11.90 o
   7   9  11        0.57        8.65      9.18 o
  -7  10  11        3.69        0.13     10.64 o
  -6  10  11       34.45       28.75     27.28 o
  -5  10  11       91.60      114.64     18.98 o
  -4  10  11      441.80      420.48     14.83 o
  -3  10  11       82.46       70.04      3.74 o
  -2  10  11        8.73       26.82      4.22 o
  -1  10  11       47.43       53.13      6.23 o
   0  10  11        7.53       25.75      6.36 o
   1  10  11       72.65       88.81      7.82 o
   2  10  11      182.77      237.56     12.02 o
   3  10  11        4.53        5.87      6.20 o
   4  10  11       29.99       15.87      7.26 o
   5  10  11       18.16       18.16      9.03 o
   6  10  11        5.61        8.57      8.11 o
  -7  11  11        0.58        4.90     13.92 o
  -6  11  11       62.03       20.98     21.50 o
  -5  11  11       47.64       49.65     12.26 o
  -4  11  11      188.90      188.59     14.35 o
  -3  11  11       35.82       48.69      3.67 o
  -2  11  11       12.80       17.52      3.86 o
  -1  11  11       31.18       52.45      6.34 o
   0  11  11       27.95        9.56      5.85 o
   1  11  11      185.86      185.04     11.12 o
   2  11  11       12.55       17.84      7.79 o
   3  11  11        0.78       -3.36      6.24 o
   4  11  11        0.61      -12.70      8.76 o
   5  11  11        2.45        2.22      7.29 o
   6  11  11        0.65        1.51      7.35 o
  -7  12  11        2.30       -0.80     10.80 o
  -6  12  11        0.90       10.40     13.22 o
  -5  12  11       24.64        5.01      8.55 o
  -4  12  11        6.27       36.81     13.46 o
  -3  12  11        0.57        3.94      4.82 o
  -2  12  11       24.49       16.76      2.43 o
  -1  12  11       10.00        8.82      5.04 o
   0  12  11        1.54        2.22      4.62 o
   1  12  11        1.91        2.84      5.12 o
   2  12  11        7.38        4.62      6.98 o
   3  12  11      189.72      242.20     13.09 o
   4  12  11        2.39        4.29      6.27 o
   5  12  11        0.74       -1.99      7.32 o
   6  12  11       12.23       14.69      9.71 o
  -7  13  11        9.23        8.39     13.74 o
  -6  13  11        0.45       -3.12     11.37 o
  -5  13  11        4.13       -1.45      8.05 o
  -4  13  11        1.24        3.64      8.19 o
  -3  13  11       50.29       51.06      5.65 o
  -2  13  11       11.40       11.48      2.23 o
  -1  13  11       23.19       19.12      3.98 o
   0  13  11       39.75       43.18      6.94 o
   1  13  11      135.84      146.48      9.46 o
   2  13  11        6.25       13.93      6.68 o
   3  13  11      150.22      146.66     10.82 o
   4  13  11       31.53       31.16      8.22 o
   5  13  11        3.43       -1.61      6.56 o
   6  13  11        6.98       -5.09      9.88 o
  -6  14  11       43.24       26.33     21.69 o
  -5  14  11       33.04       -3.08      8.99 o
  -4  14  11       49.07       18.64     10.27 o
  -3  14  11       60.80       68.63      4.70 o
  -2  14  11       11.45        7.74      6.63 o
  -1  14  11       61.02       60.18      5.05 o
   0  14  11        0.08        4.11      5.17 o
   1  14  11       79.99       79.52      9.00 o
   2  14  11      424.54      451.54     14.42 o
   3  14  11       42.08       49.26     10.22 o
   4  14  11        2.84        5.42      6.97 o
   5  14  11        0.06        8.18      9.74 o
   6  14  11        6.64        3.04     11.68 o
  -6  15  11        4.13       35.17     23.29 o
  -5  15  11        4.99        4.70      9.62 o
  -4  15  11        3.00       11.23     10.05 o
  -3  15  11      104.12       84.91      9.04 o
  -2  15  11       23.01       21.47      5.91 o
  -1  15  11        3.20        1.73      3.74 o
   0  15  11       11.11       19.34      4.92 o
   1  15  11      184.73      166.20      9.58 o
   2  15  11       22.65       25.26      7.25 o
   3  15  11       31.53       45.42      9.43 o
   4  15  11        3.22       -2.08     10.47 o
   5  15  11        1.76        5.58      9.66 o
  -6  16  11        9.11       15.91     15.55 o
  -5  16  11        5.03       28.64     17.00 o
  -4  16  11        7.27       -2.12     10.21 o
  -3  16  11       15.82        8.04      5.22 o
  -2  16  11        0.90       12.90      4.40 o
  -1  16  11       69.86       71.25      4.98 o
   0  16  11       16.18       17.87      5.08 o
   1  16  11       54.67       70.42      7.40 o
   2  16  11        0.60        4.71      7.43 o
   3  16  11       40.10       32.23      9.21 o
   4  16  11        1.26        1.48      6.90 o
   5  16  11       13.20       14.76      9.19 o
  -5  17  11        0.84       -3.33     12.52 o
  -4  17  11        4.94        2.70      9.98 o
  -3  17  11        3.08        6.02      4.85 o
  -2  17  11       29.62       42.88     14.49 o
  -1  17  11       56.89       53.31      9.08 o
   0  17  11        2.62        6.75      5.37 o
   1  17  11      110.63      148.89      9.58 o
   2  17  11       26.10       16.53      9.46 o
   3  17  11        7.02       -0.62      7.35 o
   4  17  11        4.59       -0.65      6.61 o
  -5  18  11        8.41       42.30     23.62 o
  -4  18  11        7.05       18.16     14.84 o
  -3  18  11       13.57       17.29      7.35 o
  -2  18  11       14.92        6.97      6.68 o
  -1  18  11       11.06       13.26      4.65 o
   0  18  11        3.14        1.90      4.18 o
   1  18  11        9.20        8.33      5.91 o
   2  18  11       74.59       70.31     10.23 o
   3  18  11       12.32       12.84      8.46 o
   4  18  11        6.28        9.11     17.64 o
  -4  19  11        1.26       10.50     11.46 o
  -3  19  11        2.25       26.55     13.57 o
  -2  19  11        3.78       11.46      4.71 o
  -1  19  11       22.95       20.38      8.58 o
   0  19  11       32.64       23.89      6.35 o
   1  19  11        3.38        6.15      6.27 o
   2  19  11        0.49       16.01      7.51 o
   3  19  11        1.15       28.54     16.29 o
  -4  20  11        0.40        8.02     11.95 o
  -3  20  11       16.35       51.88     18.47 o
  -2  20  11        0.69       -4.40      7.54 o
  -1  20  11        7.37       11.74      6.39 o
   0  20  11        2.10       11.90      6.66 o
   1  20  11        5.20       11.90      7.23 o
   2  20  11       31.85       25.94      8.33 o
   3  20  11        1.68       -2.02     12.28 o
  -3  21  11        8.03       21.98     18.40 o
  -2  21  11        2.48        6.96      6.74 o
  -1  21  11        1.59       -2.20      7.30 o
   0  21  11        3.30       12.82      8.16 o
   1  21  11        0.04       -0.24      6.42 o
   2  21  11        0.00        2.44      5.88 o
  -1  22  11        6.40        4.47      7.57 o
   0  22  11        0.00        6.77      6.91 o
   1  22  11        4.19        2.62     10.73 o
  -8   0  12        7.77       -0.97      6.48 o
  -6   0  12       38.82       21.94     15.16 o
  -4   0  12      497.47      539.85     13.04 o
  -2   0  12        1.10        7.50      5.66 o
   0   0  12       16.39       30.79      8.03 o
   2   0  12      129.54      141.96     15.57 o
   4   0  12      115.43      120.77     15.02 o
   6   0  12      249.07      232.58     26.45 o
  -8   1  12       16.31        1.11      5.89 o
  -7   1  12        8.97        5.42      4.67 o
  -6   1  12        0.79        3.77      3.78 o
  -5   1  12       12.73        5.02      3.23 o
  -4   1  12      343.47      354.87      7.62 o
  -3   1  12        1.14       -0.94      2.74 o
  -2   1  12      209.26      234.38      9.18 o
  -1   1  12      397.62      404.96     10.07 o
   0   1  12       98.41      105.89      7.70 o
   1   1  12       97.61      103.37      8.51 o
   2   1  12      541.34      533.72     14.94 o
   3   1  12      185.36      214.62     12.28 o
   4   1  12       97.53      104.40     12.28 o
   5   1  12       74.26       68.35     10.42 o
   6   1  12       41.94        8.20      9.13 o
   7   1  12       11.68       11.56      9.39 o
  -8   2  12        0.09        0.50      6.15 o
  -7   2  12        4.24        1.13      4.06 o
  -6   2  12       71.62       62.20      5.58 o
  -5   2  12       23.05       23.55      3.73 o
  -4   2  12       62.08       70.52      5.82 o
  -3   2  12      680.53      667.72     11.56 o
  -2   2  12        2.17       -1.96      3.18 o
  -1   2  12       33.38       35.50      5.79 o
   0   2  12      112.52      104.11      8.19 o
   1   2  12      514.63      517.81     14.11 o
   2   2  12       33.00       37.85      7.77 o
   3   2  12       54.35       59.75      8.65 o
   4   2  12      201.76      213.94     13.40 o
   5   2  12      270.88      294.53     16.14 o
   6   2  12        0.00       11.11      8.88 o
   7   2  12        3.30        4.14      8.57 o
  -8   3  12        0.00       -2.42      8.17 o
  -7   3  12       47.37       27.06     13.10 o
  -6   3  12        3.05        4.97      3.78 o
  -5   3  12       69.46       58.30      4.39 o
  -4   3  12       16.44       21.07      4.42 o
  -3   3  12      203.97      200.66      6.36 o
  -2   3  12      188.38      193.32      8.24 o
  -1   3  12      456.07      439.17     11.32 o
   0   3  12      103.12       87.61      6.93 o
   1   3  12       37.43       56.23      8.60 o
   2   3  12       18.87       10.65      6.65 o
   3   3  12      879.73      892.84     22.29 o
   4   3  12      334.85      343.22     15.49 o
   5   3  12      209.28      198.07     14.39 o
   6   3  12        2.51        3.30      8.13 o
   7   3  12       46.59       49.08     17.23 o
  -8   4  12        9.74       20.55     24.58 o
  -7   4  12        3.30        0.48      6.84 o
  -6   4  12       49.79       50.47      6.00 o
  -5   4  12       11.48        5.53      2.76 o
  -4   4  12      321.41      310.55      6.98 o
  -3   4  12      346.76      317.27      6.93 o
  -2   4  12       46.89       72.51      5.45 o
  -1   4  12        0.04        5.06      4.16 o
   0   4  12      124.97      136.50     14.71 o
   1   4  12       40.80       49.51      6.82 o
   2   4  12       10.01        8.03      5.90 o
   3   4  12      463.36      461.61     15.75 o
   4   4  12        6.98        0.09      5.84 o
   5   4  12       58.02       45.00      9.71 o
   6   4  12       97.29       99.85     12.28 o
   7   4  12        0.47       11.96     10.05 o
  -8   5  12        1.15       -5.28     12.61 o
  -7   5  12        9.50       21.39     16.73 o
  -6   5  12        0.36       -0.25      2.94 o
  -5   5  12       11.71        6.60      2.93 o
  -4   5  12        0.48       -0.27      2.65 o
  -3   5  12      340.95      384.45      7.48 o
  -2   5  12       37.13       42.33      5.01 o
  -1   5  12       12.05       28.56      5.17 o
   0   5  12        9.50        5.85      4.68 o
   1   5  12      189.16      203.98      9.58 o
   2   5  12      131.27      129.64      9.35 o
   3   5  12      966.97      984.06     21.90 o
   4   5  12       16.21       18.70      8.42 o
   5   5  12       79.96       65.27     11.20 o
   6   5  12        0.20       13.72      8.92 o
   7   5  12        3.05       11.63     13.56 o
  -8   6  12        0.18        5.90     10.35 o
  -7   6  12        0.02        6.72      9.45 o
  -6   6  12        0.25        2.29      4.17 o
  -5   6  12        0.09        1.32      2.04 o
  -4   6  12      224.24      277.02      6.16 o
  -3   6  12       45.94       61.03      4.59 o
  -2   6  12        0.13        3.71      4.14 o
  -1   6  12        1.77        6.33      4.41 o
   0   6  12       10.27       10.37      5.17 o
   1   6  12       78.42       94.91      8.79 o
   2   6  12       25.48       20.11      6.83 o
   3   6  12      907.68      852.70     26.54 o
   4   6  12        0.12        3.38      6.51 o
   5   6  12       14.17       24.08      9.68 o
   6   6  12        1.95       20.91      9.49 o
   7   6  12        9.43       25.34     10.36 o
  -7   7  12        3.49       -1.48      9.03 o
  -6   7  12       31.91       33.25      9.16 o
  -5   7  12        0.56        1.79      2.33 o
  -4   7  12        6.31       12.46      3.66 o
  -3   7  12       24.74       39.74      3.59 o
  -2   7  12      102.68      143.20      6.98 o
  -1   7  12      149.92      156.64     11.50 o
   0   7  12      610.39      567.27     13.30 o
   1   7  12      351.52      356.28     11.63 o
   2   7  12       86.53       98.35      9.14 o
   3   7  12      146.44      147.48     13.12 o
   4   7  12      159.73      147.66     13.70 o
   5   7  12       55.50       56.86     11.51 o
   6   7  12       10.17       24.23      9.71 o
   7   7  12       27.66       43.97     13.94 o
  -7   8  12       12.36       -0.80      9.06 o
  -6   8  12       23.65       15.51      8.69 o
  -5   8  12       50.56       59.17      3.40 o
  -4   8  12       14.61       16.84      3.09 o
  -3   8  12       26.75       32.62      4.01 o
  -2   8  12        0.07       -4.23      3.54 o
  -1   8  12      109.33      137.18      7.53 o
   0   8  12       92.14      112.06      9.17 o
   1   8  12      171.22      187.60      9.66 o
   2   8  12       52.74       70.45     10.22 o
   3   8  12      186.29      173.35     11.52 o
   4   8  12      118.47      127.90     17.71 o
   5   8  12       23.08       20.01      8.66 o
   6   8  12       44.03       78.17     13.96 o
  -7   9  12       10.09       26.36     19.57 o
  -6   9  12        7.84        5.91      8.16 o
  -5   9  12       22.20       21.63      9.10 o
  -4   9  12      164.67      190.05      4.90 o
  -3   9  12      134.05      144.57      4.41 o
  -2   9  12       20.38       32.75      4.65 o
  -1   9  12        1.07       -1.48      4.22 o
   0   9  12       48.04       87.31      7.59 o
   1   9  12        0.76        2.21      5.13 o
   2   9  12      674.46      623.13     16.73 o
   3   9  12      176.84      198.37     12.38 o
   4   9  12       14.47       27.76      8.30 o
   5   9  12        0.54       11.46      7.97 o
   6   9  12       44.48       58.35     12.39 o
  -7  10  12        1.88       29.42     29.84 o
  -6  10  12       48.44       14.84     14.87 o
  -5  10  12       35.25       32.61     11.19 o
  -4  10  12       12.07        2.49      1.98 o
  -3  10  12       28.05       32.76      4.48 o
  -2  10  12        7.39        2.00      5.34 o
  -1  10  12      141.26      144.25      7.41 o
   0  10  12      252.96      227.02     11.10 o
   1  10  12      218.59      227.29     13.12 o
   2  10  12       26.77       22.05      7.33 o
   3  10  12      372.59      408.56     17.53 o
   4  10  12       70.05       42.02      9.97 o
   5  10  12       10.98        3.48      9.38 o
   6  10  12        3.36       19.10      8.90 o
  -7  11  12       10.74        5.78     14.53 o
  -6  11  12       48.18       29.79     26.95 o
  -5  11  12       52.11       43.35     17.16 o
  -4  11  12      215.49      235.05     19.01 o
  -3  11  12       31.76       47.66      3.70 o
  -2  11  12       42.33       29.57      4.78 o
  -1  11  12       90.14       73.04      7.17 o
   0  11  12      679.07      742.90     17.71 o
   1  11  12       16.38       18.90      6.60 o
   2  11  12      215.63      278.27     16.54 o
   3  11  12        3.62        6.88      6.83 o
   4  11  12        8.76       14.40      8.66 o
   5  11  12        0.12       21.12      9.50 o
   6  11  12        1.45        3.91      9.01 o
  -6  12  12        6.16       17.70     15.66 o
  -5  12  12        3.59       -4.61     10.01 o
  -4  12  12        5.12        4.50      2.67 o
  -3  12  12       21.36       10.37      5.82 o
  -2  12  12        8.14       11.34      4.73 o
  -1  12  12       24.25       27.94      5.36 o
   0  12  12       61.13       75.04      7.88 o
   1  12  12        1.42        2.63      5.45 o
   2  12  12      186.38      217.96     11.98 o
   3  12  12       42.98       23.28      9.08 o
   4  12  12        0.83        7.29      7.11 o
   5  12  12        0.11        7.21      7.70 o
   6  12  12        2.64        1.96      8.35 o
  -6  13  12       12.01       -5.72     12.45 o
  -5  13  12       35.91        5.85      9.40 o
  -4  13  12        7.50        2.87      8.95 o
  -3  13  12       41.57       37.51     10.86 o
  -2  13  12       69.08       84.72      6.15 o
  -1  13  12       72.99       71.68      6.45 o
   0  13  12      467.68      451.82     12.91 o
   1  13  12        0.59        9.62      8.27 o
   2  13  12        7.70        8.82      7.50 o
   3  13  12        0.03       12.87      8.07 o
   4  13  12        0.76        2.87      6.60 o
   5  13  12        3.63       11.70      9.26 o
  -6  14  12        2.74       24.65     23.23 o
  -5  14  12       22.54       15.83     13.50 o
  -4  14  12        0.48        2.61     10.71 o
  -3  14  12       71.48       66.32     12.17 o
  -2  14  12        7.14       -5.13      3.42 o
  -1  14  12        2.92        3.27      3.43 o
   0  14  12       19.15       13.72      5.09 o
   1  14  12        7.81        9.47      5.23 o
   2  14  12      156.00      143.04     10.72 o
   3  14  12        0.00        2.59      7.39 o
   4  14  12        0.24      -17.61     11.74 o
   5  14  12        9.24        3.94     19.17 o
  -6  15  12        4.17        1.92     12.33 o
  -5  15  12        9.66       -3.75      9.60 o
  -4  15  12       56.22       43.13     22.75 o
  -3  15  12        6.21        2.64      3.12 o
  -2  15  12        0.01       -0.03      4.81 o
  -1  15  12       17.75       11.73      4.01 o
   0  15  12       64.34       41.27      6.36 o
   1  15  12       63.05       57.37      8.19 o
   2  15  12      153.99      158.49     16.66 o
   3  15  12        0.18       -7.02      7.67 o
   4  15  12        0.07       -0.95      8.22 o
   5  15  12       13.50       13.02      9.50 o
  -5  16  12        0.00       -1.59      9.54 o
  -4  16  12       43.45       21.89     18.35 o
  -3  16  12        0.32       -0.48      2.77 o
  -2  16  12        1.05       12.09      8.09 o
  -1  16  12        0.53        0.18      2.80 o
   0  16  12       38.08       32.68      7.45 o
   1  16  12       13.16       -0.99      5.58 o
   2  16  12        4.55       -2.58      7.08 o
   3  16  12        1.45      -10.94      7.42 o
   4  16  12        0.80       21.00     10.51 o
  -5  17  12        6.17        3.83     13.09 o
  -4  17  12       56.48       47.54     20.02 o
  -3  17  12       11.56       18.05      6.32 o
  -2  17  12       13.80       12.76      6.95 o
  -1  17  12       18.08       17.91      9.93 o
   0  17  12       87.98      106.08     20.09 o
   1  17  12       84.99       81.66     12.13 o
   2  17  12       46.69       35.11      8.36 o
   3  17  12        2.94       10.17      8.54 o
   4  17  12        0.24       24.09      8.94 o
  -4  18  12       41.72       44.53     22.15 o
  -3  18  12       42.21       71.73     14.59 o
  -2  18  12        0.03        5.60      8.27 o
  -1  18  12        1.92        4.04      5.62 o
   0  18  12        0.04       -1.78      5.26 o
   1  18  12        0.11        4.83      6.12 o
   2  18  12      135.38      144.40     10.44 o
   3  18  12       13.16       18.85      8.30 o
   4  18  12       10.23       29.86      9.54 o
  -4  19  12        9.95       -1.65     11.91 o
  -3  19  12       14.38       19.92     13.96 o
  -2  19  12        1.02       11.34      6.87 o
  -1  19  12        0.16       15.73      7.98 o
   0  19  12        4.00        7.09      6.04 o
   1  19  12        4.59        9.06     10.67 o
   2  19  12        7.77       22.37     10.33 o
   3  19  12        0.78       10.43      8.34 o
  -3  20  12        4.61       30.21     15.51 o
  -2  20  12        0.01        8.37      5.00 o
  -1  20  12        0.14       16.21      7.41 o
   0  20  12        0.77        2.05      5.05 o
   1  20  12        0.05        5.41      7.01 o
   2  20  12       25.26       28.80      8.40 o
  -2  21  12        8.77       12.95      6.23 o
  -1  21  12        1.93        7.15      5.88 o
   0  21  12        1.87        7.99      8.78 o
   1  21  12       15.28       32.03      7.07 o
  -7   0  13        0.70        6.99      7.18 o
  -5   0  13        0.00        0.58      3.91 o
  -3   0  13      460.78      484.56     15.63 o
  -1   0  13        5.97       20.96      7.62 o
   1   0  13      176.36      137.05     12.67 o
   3   0  13       79.41       87.13     14.19 o
   5   0  13       64.39       49.71     37.55 o
   7   0  13        4.16       13.21     22.96 o
  -8   1  13        0.20       -0.13      7.83 o
  -7   1  13        5.14        7.03      5.25 o
  -6   1  13        0.19        0.74      3.44 o
  -5   1  13       34.68       38.36      4.70 o
  -4   1  13        3.83        2.43      3.49 o
  -3   1  13       34.98       54.14      5.23 o
  -2   1  13       14.04        9.30      5.30 o
  -1   1  13       12.45       15.60      6.22 o
   0   1  13       26.35       23.31      5.98 o
   1   1  13        0.00        6.85      5.97 o
   2   1  13      167.97      188.49     12.91 o
   3   1  13      286.19      272.04     13.20 o
   4   1  13       52.10       39.35     11.14 o
   5   1  13        2.47       -4.85      8.31 o
   6   1  13       45.75       32.07     11.36 o
   7   1  13        0.35        6.85     12.25 o
  -8   2  13       29.51       13.64     12.38 o
  -7   2  13        1.09        6.13      6.83 o
  -6   2  13       74.44       37.01     10.51 o
  -5   2  13       35.88       33.70      5.35 o
  -4   2  13       64.89       54.52      4.72 o
  -3   2  13      227.97      222.25      6.71 o
  -2   2  13      251.73      247.76      8.64 o
  -1   2  13      791.03      818.44     16.33 o
   0   2  13       30.76       33.80      7.55 o
   1   2  13       49.06       54.04      7.53 o
   2   2  13      616.04      592.29     17.64 o
   3   2  13      119.69      118.89     10.92 o
   4   2  13       14.84        8.49      7.35 o
   5   2  13       20.14       16.85      9.87 o
   6   2  13       29.54       18.89     11.79 o
   7   2  13        3.63       18.68     11.45 o
  -7   3  13        4.42        2.18      4.09 o
  -6   3  13        1.42        1.63      3.07 o
  -5   3  13       89.33      100.61      6.21 o
  -4   3  13      186.55      228.14      6.94 o
  -3   3  13        2.85        3.61      3.32 o
  -2   3  13        2.04        1.63      3.54 o
  -1   3  13      132.11      127.70      8.19 o
   0   3  13        0.03        1.98      5.01 o
   1   3  13       31.55       30.45      7.35 o
   2   3  13      564.10      526.90     15.69 o
   3   3  13      393.16      405.48     15.55 o
   4   3  13      126.23      104.89     13.00 o
   5   3  13       16.48       16.54      9.55 o
   6   3  13       55.50       31.05     17.79 o
   7   3  13        7.38       15.23     12.64 o
  -7   4  13        5.38        1.88      8.00 o
  -6   4  13        7.08        1.95      3.99 o
  -5   4  13       54.50       27.73      6.78 o
  -4   4  13      269.95      256.15      7.69 o
  -3   4  13      110.02      119.06      5.93 o
  -2   4  13      534.71      495.68     10.56 o
  -1   4  13      364.01      349.59     10.45 o
   0   4  13      169.12      167.23      9.41 o
   1   4  13      373.07      385.78     12.60 o
   2   4  13       18.46        7.84      7.17 o
   3   4  13       13.31       11.86      8.16 o
   4   4  13        0.02       -4.28      6.94 o
   5   4  13       11.59        4.43      8.26 o
   6   4  13       40.50       41.50     14.75 o
   7   4  13        0.28       -5.46     10.09 o
  -7   5  13        0.02       13.90     17.20 o
  -6   5  13        8.19        9.84      3.82 o
  -5   5  13       10.17        9.12      3.34 o
  -4   5  13      399.81      396.89      8.52 o
  -3   5  13      340.31      367.68      9.09 o
  -2   5  13       35.27       33.25      4.98 o
  -1   5  13        3.40        8.01      5.21 o
   0   5  13        7.98       13.42      6.07 o
   1   5  13      102.31      100.62      9.39 o
   2   5  13     1340.33     1357.74     27.64 o
   3   5  13      363.69      457.31     19.35 o
   4   5  13       22.14       28.84      9.49 o
   5   5  13        0.10       14.87     11.94 o
   6   5  13       45.91       32.31     12.90 o
  -7   6  13        2.27       -7.62     19.70 o
  -6   6  13        2.27        6.20      3.71 o
  -5   6  13       28.78       20.80      3.63 o
  -4   6  13      200.54      221.26      6.84 o
  -3   6  13       10.06        7.96      3.95 o
  -2   6  13      278.98      291.98      8.66 o
  -1   6  13        2.42        3.34      5.49 o
   0   6  13       44.32       43.60      6.72 o
   1   6  13        7.08        7.36      6.87 o
   2   6  13      465.79      418.36     17.67 o
   3   6  13        2.09        4.05      7.21 o
   4   6  13       10.77       15.46      9.07 o
   5   6  13       28.23       29.35     11.41 o
   6   6  13        0.10       -3.69     10.20 o
  -7   7  13        0.89       13.20     11.33 o
  -6   7  13       16.06       10.26      8.86 o
  -5   7  13      172.81      182.93      5.29 o
  -4   7  13      269.33      243.55      7.93 o
  -3   7  13       40.07       37.68      3.99 o
  -2   7  13      257.60      307.22      8.95 o
  -1   7  13      250.47      241.31      9.60 o
   0   7  13        2.68        5.72      6.80 o
   1   7  13       11.90        0.63      4.84 o
   2   7  13      326.33      334.90     16.50 o
   3   7  13      186.59      219.91     13.57 o
   4   7  13       18.93       19.23      8.39 o
   5   7  13      111.32      144.10     17.60 o
   6   7  13        7.35       13.71      9.60 o
  -7   8  13        0.18       -2.32     10.18 o
  -6   8  13        6.81        9.62      9.36 o
  -5   8  13      161.88      134.33      6.45 o
  -4   8  13      117.64      154.07      5.76 o
  -3   8  13       48.89       42.13      3.92 o
  -2   8  13       27.35       10.00      5.12 o
  -1   8  13      310.14      349.02     12.11 o
   0   8  13       43.11       69.86      7.63 o
   1   8  13       44.12       36.17      7.29 o
   2   8  13       27.70       19.86      8.10 o
   3   8  13        6.37        7.64      7.30 o
   4   8  13        1.80      -11.34      8.35 o
   5   8  13        0.23       21.17     16.48 o
   6   8  13       11.57       22.42     10.97 o
  -7   9  13        8.27       14.49     18.35 o
  -6   9  13       18.79       14.45     10.40 o
  -5   9  13       88.03       92.59     13.79 o
  -4   9  13       43.40       36.87      3.83 o
  -3   9  13       71.41      106.30      6.44 o
  -2   9  13      132.45      128.77      7.48 o
  -1   9  13        5.44       -1.21      4.53 o
   0   9  13       38.67       35.34      9.22 o
   1   9  13        0.00       10.22      7.58 o
   2   9  13       68.53       85.01     10.42 o
   3   9  13      917.17      940.68     26.48 o
   4   9  13        7.84       14.32      8.96 o
   5   9  13        2.33        7.83      8.89 o
   6   9  13       11.40       31.28     15.97 o
  -7  10  13       18.34       30.17     28.24 o
  -6  10  13       48.76       48.31     20.23 o
  -5  10  13       22.04       12.30      9.20 o
  -4  10  13       38.35       54.08      2.87 o
  -3  10  13      213.49      210.84      6.45 o
  -2  10  13       12.81       21.18      5.00 o
  -1  10  13      220.25      202.71      9.83 o
   0  10  13        0.30       -3.21      5.42 o
   1  10  13        8.03        3.97      5.81 o
   2  10  13      174.41      186.09     12.91 o
   3  10  13       76.81       90.87     10.78 o
   4  10  13       16.95       21.56      9.42 o
   5  10  13        8.98       12.50      9.66 o
   6  10  13        1.39        3.02      8.15 o
  -6  11  13        1.32       21.31     14.73 o
  -5  11  13       13.58       10.51      9.33 o
  -4  11  13       54.62       45.56      6.23 o
  -3  11  13       40.10       30.44      6.65 o
  -2  11  13        0.69        1.83      3.71 o
  -1  11  13      386.75      458.34     12.64 o
   0  11  13      160.05      139.18      9.46 o
   1  11  13       42.20       44.57      8.55 o
   2  11  13      346.04      374.43     14.95 o
   3  11  13      171.56      169.30     15.16 o
   4  11  13       10.74       17.41      8.38 o
   5  11  13       17.83       18.57      9.40 o
   6  11  13        2.62        9.75     12.15 o
  -6  12  13        9.21       13.58     13.37 o
  -5  12  13        3.01       -9.84     11.30 o
  -4  12  13      233.83      233.02     14.13 o
  -3  12  13       78.83       75.78      3.20 o
  -2  12  13       18.95       24.11      6.21 o
  -1  12  13       31.87       39.26      7.26 o
   0  12  13       57.17       41.89      8.38 o
   1  12  13      128.34      140.81     11.31 o
   2  12  13       96.03       87.06     11.04 o
   3  12  13      121.95      106.80     11.21 o
   4  12  13        0.55       13.20      9.77 o
   5  12  13        4.31        2.59      7.41 o
  -6  13  13       11.79       12.77     13.96 o
  -5  13  13       43.37       45.40     34.36 o
  -4  13  13      109.98       58.30     41.52 o
  -3  13  13       30.63       10.16      9.08 o
  -2  13  13       40.90       32.78      6.22 o
  -1  13  13       21.78       15.03      7.31 o
   0  13  13      120.12      115.86      8.69 o
   1  13  13       62.80       62.57      8.78 o
   2  13  13      553.54      525.35     24.63 o
   3  13  13        5.49       11.08      7.72 o
   4  13  13        7.99       17.36      8.73 o
   5  13  13        4.56       17.28     12.66 o
  -6  14  13        7.89       29.46     24.39 o
  -5  14  13        0.02      -15.91     14.46 o
  -4  14  13       41.47        4.69      9.46 o
  -3  14  13        6.42        9.16      6.21 o
  -2  14  13        2.41        0.04      1.55 o
  -1  14  13        3.41        2.82      3.42 o
   0  14  13       36.56       42.01      7.50 o
   1  14  13        3.18        7.51      6.56 o
   2  14  13      138.32      164.38     28.70 o
   3  14  13        2.04        0.70      6.56 o
   4  14  13        0.22        1.17      6.94 o
   5  14  13        0.48       12.04     10.74 o
  -5  15  13        3.76       -3.56     10.87 o
  -4  15  13       15.17        1.98     12.24 o
  -3  15  13        0.13       10.41      8.06 o
  -2  15  13        0.16       -1.27      2.82 o
  -1  15  13       30.33       28.11      6.09 o
   0  15  13      234.86      264.95     13.55 o
   1  15  13       67.41       50.65     11.13 o
   2  15  13      140.41      154.00     28.50 o
   3  15  13        9.58       11.04      8.38 o
   4  15  13       19.24       32.70     10.60 o
  -5  16  13        3.42        6.17     11.82 o
  -4  16  13        3.84        1.21      9.30 o
  -3  16  13       19.52       11.60      9.61 o
  -2  16  13        4.04        9.51      7.84 o
  -1  16  13        0.11        9.91      6.15 o
   0  16  13       47.43       71.08     17.41 o
   1  16  13       65.61       35.38     10.32 o
   2  16  13        0.00        8.41      7.10 o
   3  16  13       49.58       75.66     11.44 o
   4  16  13        0.71        4.17     20.22 o
  -4  17  13        4.98       16.44     12.23 o
  -3  17  13        5.37        4.82      5.40 o
  -2  17  13        0.00       16.10      6.93 o
  -1  17  13       83.94       66.08     16.40 o
   0  17  13        2.44        1.17      5.37 o
   1  17  13      123.59       -7.92     11.77 o
   2  17  13        3.16        1.81      6.23 o
   3  17  13       23.42       27.37     10.04 o
   4  17  13        0.11        3.84      9.81 o
  -4  18  13        0.36        7.05     11.64 o
  -3  18  13        1.25       12.95     13.08 o
  -2  18  13        1.05        4.26      4.63 o
  -1  18  13        1.45        9.36      7.51 o
   0  18  13        0.27       10.63      6.58 o
   1  18  13       13.20       13.62      8.95 o
   2  18  13        6.20        9.22      8.16 o
   3  18  13        7.91       14.69     10.67 o
  -3  19  13        6.78        1.61     12.81 o
  -2  19  13        0.12        8.89      5.36 o
  -1  19  13        5.81        9.34      6.05 o
   0  19  13       14.33       19.17      7.68 o
   1  19  13       30.31       20.35      8.85 o
   2  19  13       23.52       38.84     10.19 o
  -2  20  13        9.28       34.25     11.88 o
  -1  20  13       13.00       27.28     11.21 o
   0  20  13       16.07       20.93      9.42 o
   1  20  13        0.78       18.26      8.30 o
  -6   0  14        8.17        3.99      5.96 o
  -4   0  14      520.06      554.13     16.06 o
  -2   0  14       94.38      113.57     10.85 o
   0   0  14      640.12      622.18     42.03 o
   2   0  14       20.58       16.39     17.52 o
   4   0  14      120.38       81.77     16.10 o
   6   0  14       16.34        3.76     12.29 o
  -7   1  14        1.32        2.02      5.61 o
  -6   1  14       14.04        2.87      3.80 o
  -5   1  14       51.97       39.49      4.77 o
  -4   1  14      432.25      465.80     11.77 o
  -3   1  14      191.18      230.17      7.29 o
  -2   1  14        0.50        4.95      5.46 o
  -1   1  14        2.89        7.51      7.03 o
   0   1  14     1021.35     1009.06     20.12 o
   1   1  14       72.68      116.90      9.95 o
   2   1  14      251.96      251.70     12.92 o
   3   1  14       31.89       55.77      9.78 o
   4   1  14       46.49       39.60     10.71 o
   5   1  14        0.61       -0.29     10.29 o
   6   1  14       46.40       39.49     22.77 o
  -7   2  14       94.42       87.09     33.94 o
  -6   2  14        5.81        3.26      3.86 o
  -5   2  14       32.12       22.74      4.29 o
  -4   2  14      665.26      716.72     12.31 o
  -3   2  14      104.24      122.64      6.35 o
  -2   2  14        5.68       18.52      5.83 o
  -1   2  14      786.49      772.56     16.96 o
   0   2  14       22.99       26.66      7.95 o
   1   2  14       34.81       30.99      7.52 o
   2   2  14      146.82      158.94     12.27 o
   3   2  14       16.15        8.83      7.44 o
   4   2  14        2.74        2.81      7.07 o
   5   2  14      181.52      185.24     16.07 o
   6   2  14        6.75       11.19     10.77 o
  -7   3  14       14.66       10.72      7.09 o
  -6   3  14        4.81        3.91      3.34 o
  -5   3  14       73.20      102.21      8.25 o
  -4   3  14       81.91       71.41      6.20 o
  -3   3  14      112.59       96.40      6.42 o
  -2   3  14      206.89      202.02      9.51 o
  -1   3  14       13.81       19.57      7.21 o
   0   3  14        2.04        8.58      6.04 o
   1   3  14       25.48       38.40      7.73 o
   2   3  14      354.12      379.36     14.95 o
   3   3  14       19.95       18.28      8.34 o
   4   3  14       17.40       17.97      8.66 o
   5   3  14        5.31       -0.94      7.58 o
   6   3  14        5.51        2.89      8.46 o
  -7   4  14        8.90       11.66      8.30 o
  -6   4  14        4.51        5.51      3.23 o
  -5   4  14        0.08       -1.18      2.92 o
  -4   4  14       84.74      101.90      6.15 o
  -3   4  14      897.83      940.10     15.83 o
  -2   4  14       12.62       28.06      5.31 o
  -1   4  14        0.17        1.82      4.56 o
   0   4  14        4.48        1.86      5.30 o
   1   4  14      222.81      294.89     13.12 o
   2   4  14       62.58       66.42     10.55 o
   3   4  14      130.85      100.65     11.32 o
   4   4  14      182.02      197.75     36.86 o
   5   4  14       25.97       30.16     16.02 o
   6   4  14        5.75       18.63     12.56 o
  -7   5  14        2.83       -7.58     10.03 o
  -6   5  14        0.88        2.79      4.40 o
  -5   5  14       41.60       58.67      8.31 o
  -4   5  14      275.24      256.97      7.85 o
  -3   5  14        0.39        1.26      3.60 o
  -2   5  14       44.66       38.82      6.19 o
  -1   5  14      105.33       95.65      9.27 o
   0   5  14       53.03       32.88      6.93 o
   1   5  14       90.40       85.91      9.20 o
   2   5  14      323.79      362.82     16.12 o
   3   5  14      112.62      105.26     13.65 o
   4   5  14       25.33       19.16      8.84 o
   5   5  14       65.77       38.17     17.05 o
   6   5  14       46.51       61.77     13.89 o
  -7   6  14        1.99        1.41      9.04 o
  -6   6  14        8.18       10.31      5.84 o
  -5   6  14        0.35       -2.04      3.14 o
  -4   6  14      381.97      442.10      9.34 o
  -3   6  14      639.56      558.37     10.20 o
  -2   6  14       19.09       18.32      5.22 o
  -1   6  14       67.15       69.10      7.25 o
   0   6  14        6.31        2.00      6.29 o
   1   6  14       95.28       66.12      9.95 o
   2   6  14      596.21      618.43     19.67 o
   3   6  14      780.47      800.92     22.05 o
   4   6  14       32.17       14.77      9.56 o
   5   6  14        1.39       10.17      9.62 o
   6   6  14        1.23       25.69     11.80 o
  -7   7  14       12.70       42.33     17.28 o
  -6   7  14        0.55        6.94      5.42 o
  -5   7  14        0.32        2.01      2.37 o
  -4   7  14      103.30      124.66      5.34 o
  -3   7  14      121.71      126.74      6.42 o
  -2   7  14      174.90      172.53      9.54 o
  -1   7  14       24.74       13.49      6.76 o
   0   7  14        1.18        0.97      4.90 o
   1   7  14       40.96       41.13      7.88 o
   2   7  14      165.41      166.94     12.70 o
   3   7  14       71.82       79.07     13.15 o
   4   7  14       70.82       69.22     10.82 o
   5   7  14        3.95       15.22     11.64 o
   6   7  14        0.11        4.29     12.47 o
  -7   8  14        4.91        9.24     11.99 o
  -6   8  14        3.14        7.89      9.49 o
  -5   8  14        3.03        2.23      2.60 o
  -4   8  14      507.10      546.20     13.26 o
  -3   8  14       82.72      135.64      6.31 o
  -2   8  14      158.05      172.44      7.95 o
  -1   8  14       26.51       35.17      6.57 o
   0   8  14      117.76      107.02     10.69 o
   1   8  14        0.08        1.77      6.06 o
   2   8  14      248.19      228.46     12.80 o
   3   8  14       79.69       53.42     11.05 o
   4   8  14       42.95       62.28     17.23 o
   5   8  14       32.22       41.75     11.89 o
   6   8  14        7.25       42.73     11.85 o
  -6   9  14        1.86        4.40      8.63 o
  -5   9  14        4.67        6.84      2.77 o
  -4   9  14       87.80       85.70      5.24 o
  -3   9  14       20.91       20.64      4.34 o
  -2   9  14        0.94        0.31      3.76 o
  -1   9  14      379.12      361.02     13.98 o
   0   9  14       57.87       58.17      7.98 o
   1   9  14      158.05      149.83     10.38 o
   2   9  14        4.06        3.07      6.75 o
   3   9  14        1.44       -0.40      7.26 o
   4   9  14       15.94       10.29      9.17 o
   5   9  14        3.53        8.06      9.06 o
   6   9  14        0.28        1.94     11.74 o
  -6  10  14        2.22        8.93      9.63 o
  -5  10  14       41.48       19.73     15.48 o
  -4  10  14      106.81       97.35      5.50 o
  -3  10  14       17.92       24.34      4.61 o
  -2  10  14       76.39       83.93      7.46 o
  -1  10  14       16.96       20.76      6.60 o
   0  10  14        0.80       -7.59      8.45 o
   1  10  14        3.80        5.23      6.35 o
   2  10  14        1.18        6.14      8.21 o
   3  10  14       78.09       57.45     10.24 o
   4  10  14       19.73        0.76      8.62 o
   5  10  14        6.72        8.23      9.58 o
  -6  11  14        3.08       21.42     14.82 o
  -5  11  14        0.26        4.87      9.84 o
  -4  11  14        0.94        2.64      2.15 o
  -3  11  14       12.87        5.19      2.68 o
  -2  11  14       68.26       78.83      8.73 o
  -1  11  14      535.75      537.05     17.14 o
   0  11  14      447.18      518.26     18.67 o
   1  11  14      138.69      130.41     11.72 o
   2  11  14        3.06        2.18      6.48 o
   3  11  14       31.48       12.27      9.65 o
   4  11  14       24.49       11.27      8.68 o
   5  11  14        9.85       25.24     14.21 o
  -6  12  14        0.10       -9.07     11.79 o
  -5  12  14       14.40       15.63     13.82 o
  -4  12  14        2.90        3.37      3.27 o
  -3  12  14       54.10       45.31      5.96 o
  -2  12  14       57.64       57.46      8.23 o
  -1  12  14       16.99       19.23      7.16 o
   0  12  14       10.20        5.40      6.06 o
   1  12  14       16.07        7.31      7.50 o
   2  12  14       68.99       76.99     11.46 o
   3  12  14       90.96      100.51     24.98 o
   4  12  14        5.16       12.99      9.26 o
   5  12  14        4.85        3.51      9.65 o
  -6  13  14        0.67       -0.59     10.08 o
  -5  13  14        0.20       -6.97     10.28 o
  -4  13  14       23.07        8.60      4.66 o
  -3  13  14        3.09        0.23      5.85 o
  -2  13  14        0.03        5.93      5.36 o
  -1  13  14       52.39       49.32     10.65 o
   0  13  14       24.18       15.16      6.43 o
   1  13  14       27.93       15.56      7.51 o
   2  13  14        0.87        2.50      7.38 o
   3  13  14        1.60       -7.09      7.73 o
   4  13  14        5.61        7.53      9.14 o
   5  13  14        0.51       -2.41      7.91 o
  -5  14  14        1.09       -0.58      8.68 o
  -4  14  14       17.46       16.78     14.97 o
  -3  14  14       77.87       69.11     14.01 o
  -2  14  14        1.04        5.10      5.14 o
  -1  14  14        8.90       12.55      5.73 o
   0  14  14       12.34       13.50      7.14 o
   1  14  14       14.05        7.70      7.10 o
   2  14  14       29.25       29.58     12.69 o
   3  14  14        1.85      -13.98      9.32 o
   4  14  14       11.57       24.61      9.63 o
  -5  15  14        0.01      -15.83     16.20 o
  -4  15  14       15.32       26.29     13.92 o
  -3  15  14       10.67       16.66     10.45 o
  -2  15  14        0.04       19.77      8.70 o
  -1  15  14       75.74       30.44      7.85 o
   0  15  14      119.95       87.59     25.62 o
   1  15  14      103.13       25.47     24.88 o
   2  15  14        2.76       -4.72      7.40 o
   3  15  14       19.45       22.74      8.90 o
   4  15  14        1.65       35.89     12.95 o
  -4  16  14       38.47       32.63     21.23 o
  -3  16  14       73.13       74.88     15.66 o
  -2  16  14        2.76        5.92      6.75 o
  -1  16  14        2.80        0.33      3.97 o
   0  16  14        1.14        2.60      5.03 o
   1  16  14       32.16       15.30      9.78 o
   2  16  14        0.93        8.47      8.35 o
   3  16  14        1.30       -4.44      8.86 o
  -4  17  14        2.11       19.75     14.05 o
  -3  17  14       13.10       21.76     13.75 o
  -2  17  14        0.49        9.52      6.69 o
  -1  17  14       31.32       28.44     14.04 o
   0  17  14       17.27       13.25      6.73 o
   1  17  14       11.99        7.23      7.20 o
   2  17  14        0.06       11.81      8.39 o
   3  17  14        0.00       23.03     14.08 o
  -3  18  14        2.63        3.36     10.59 o
  -2  18  14       20.47       36.09      8.50 o
  -1  18  14        0.09        2.41      6.86 o
   0  18  14       18.00       10.15      8.61 o
   1  18  14        7.11        1.89      6.69 o
   2  18  14       16.07       34.99     10.54 o
  -2  19  14        2.85        0.72      5.28 o
  -1  19  14        3.18       -1.38      7.22 o
   0  19  14        0.10        6.51     10.21 o
   1  19  14        0.00        4.05      6.27 o
  -7   0  15        1.32       -3.99      9.37 o
  -5   0  15       21.79       27.64      8.86 o
  -3   0  15       44.35       30.40      9.02 o
  -1   0  15     1005.39     1167.23     34.77 o
   1   0  15       46.85       56.55     12.71 o
   3   0  15      428.92      405.34     34.04 o
   5   0  15        2.15       13.36     13.44 o
  -7   1  15        3.55        4.44      5.29 o
  -6   1  15        0.29       -0.65      3.57 o
  -5   1  15        6.26        5.94      5.12 o
  -4   1  15       11.57       29.46      5.20 o
  -3   1  15      366.64      389.24     10.05 o
  -2   1  15      120.08      132.47      9.06 o
  -1   1  15       16.03       33.26      6.87 o
   0   1  15       71.72       58.16      8.18 o
   1   1  15      186.52      181.08     11.94 o
   2   1  15        3.63        7.07      7.24 o
   3   1  15      237.52      236.90     15.56 o
   4   1  15       16.40        6.44      8.93 o
   5   1  15       17.71       20.40     10.93 o
   6   1  15        8.32       20.94     15.75 o
  -7   2  15        3.89        4.63      8.44 o
  -6   2  15       40.35       17.19      7.40 o
  -5   2  15        0.09       -1.43      3.29 o
  -4   2  15      343.87      379.74     10.87 o
  -3   2  15      118.34      130.13      6.68 o
  -2   2  15      189.79      176.05      9.03 o
  -1   2  15       99.05       77.50      7.84 o
   0   2  15      527.48      571.47     16.61 o
   1   2  15       82.58       89.38      9.48 o
   2   2  15      311.52      339.22     15.00 o
   3   2  15      335.81      351.61     16.55 o
   4   2  15        4.39       -4.51      8.57 o
   5   2  15        7.70        8.90      9.95 o
   6   2  15        0.14        5.90     11.80 o
  -7   3  15        0.02        4.98      7.81 o
  -6   3  15       11.17        7.43      4.21 o
  -5   3  15       25.12        6.85      3.92 o
  -4   3  15        1.30        1.10      3.97 o
  -3   3  15      179.23      199.85      7.81 o
  -2   3  15       42.46       54.27      6.44 o
  -1   3  15      114.23      135.21      9.70 o
   0   3  15       11.18       15.42      7.22 o
   1   3  15       25.11       30.17      7.83 o
   2   3  15       35.54       24.15      8.54 o
   3   3  15      276.74      303.72     18.76 o
   4   3  15       14.41       14.49      8.95 o
   5   3  15        0.09        4.60      8.87 o
   6   3  15        0.37        1.22      8.38 o
  -7   4  15       17.36       31.83     14.92 o
  -6   4  15        8.55       10.07      4.93 o
  -5   4  15        7.09        5.64      3.62 o
  -4   4  15        0.27        7.01      4.08 o
  -3   4  15       38.70       26.08      5.35 o
  -2   4  15       53.25       79.27      7.39 o
  -1   4  15        0.00       -8.62      5.75 o
   0   4  15       16.35       31.49      7.76 o
   1   4  15        0.78       -1.23      5.99 o
   2   4  15       51.25       39.79      9.25 o
   3   4  15        0.32        2.81      7.37 o
   4   4  15       18.05        9.10      9.40 o
   5   4  15        0.13       18.49     16.90 o
   6   4  15        0.36       15.14     11.51 o
  -7   5  15       10.98        8.01     12.00 o
  -6   5  15        0.66        2.57      4.62 o
  -5   5  15       17.48       13.99      4.33 o
  -4   5  15        5.89       10.25      4.03 o
  -3   5  15      265.33      240.69      7.67 o
  -2   5  15      221.32      227.02      9.70 o
  -1   5  15       63.52       45.39      7.57 o
   0   5  15      360.53      353.24     13.02 o
   1   5  15       96.92      144.80     10.66 o
   2   5  15      473.63      526.17     22.92 o
   3   5  15      203.54      214.80     15.50 o
   4   5  15       89.70       39.66     20.44 o
   5   5  15        2.60        6.39      9.73 o
   6   5  15       12.05       19.57     15.26 o
  -7   6  15       41.52       81.36     24.27 o
  -6   6  15        4.06        9.78      5.69 o
  -5   6  15        0.92       -1.75      3.33 o
  -4   6  15        1.47        2.39      3.51 o
  -3   6  15      218.07      277.09      8.22 o
  -2   6  15       11.69       27.93      6.26 o
  -1   6  15       25.83       36.71      8.17 o
   0   6  15      174.11      153.02     11.24 o
   1   6  15        2.51       10.59      6.93 o
   2   6  15       26.00       30.47      8.99 o
   3   6  15      563.23      555.67     20.84 o
   4   6  15       22.35       16.56     12.28 o
   5   6  15        3.69       -7.89      9.72 o
   6   6  15        1.74       31.45     13.21 o
  -6   7  15       23.46       28.89     10.21 o
  -5   7  15        0.29        5.37      3.52 o
  -4   7  15       15.11       16.44      5.82 o
  -3   7  15        0.71       -1.88      3.69 o
  -2   7  15       84.26       96.68      7.48 o
  -1   7  15       14.95       11.63      6.36 o
   0   7  15       36.95       49.70      8.93 o
   1   7  15        4.11        6.26      7.81 o
   2   7  15       27.06       35.16      9.02 o
   3   7  15       66.11       62.66     16.03 o
   4   7  15       21.15        5.91      8.31 o
   5   7  15        5.01       -0.22      7.26 o
  -6   8  15       18.35        8.36      9.23 o
  -5   8  15        4.61        1.99      2.93 o
  -4   8  15       19.35       28.23      4.44 o
  -3   8  15        0.28        0.92      3.13 o
  -2   8  15        8.05        8.25      5.54 o
  -1   8  15       12.12       13.73      7.80 o
   0   8  15       37.10       58.17      8.28 o
   1   8  15        0.03       -0.03      5.13 o
   2   8  15       76.77       68.69     10.03 o
   3   8  15       40.72       25.98     13.62 o
   4   8  15        0.26       13.78     10.32 o
   5   8  15        6.07       17.67     11.06 o
  -6   9  15        0.10       11.21     11.10 o
  -5   9  15       15.68        0.17      2.76 o
  -4   9  15       62.00       47.06      5.21 o
  -3   9  15       14.97       16.47      5.48 o
  -2   9  15       35.19       30.49      6.11 o
  -1   9  15      115.93      132.82     10.98 o
   0   9  15      160.86      143.10     11.03 o
   1   9  15       12.07       23.88      7.88 o
   2   9  15       18.09       22.84      8.38 o
   3   9  15        0.10       -2.98      7.24 o
   4   9  15       12.97       20.92     15.32 o
   5   9  15        0.68       35.93     12.04 o
  -6  10  15        3.90       12.04     10.33 o
  -5  10  15        4.67        5.25      8.85 o
  -4  10  15        1.52       -1.79      3.70 o
  -3  10  15        1.18        3.86      3.58 o
  -2  10  15       17.83       29.40      6.04 o
  -1  10  15       55.41       65.25      7.56 o
   0  10  15        4.55       -3.17      6.71 o
   1  10  15       40.45       31.36      8.91 o
   2  10  15        1.14       -3.21      6.77 o
   3  10  15        0.21       13.45      8.53 o
   4  10  15       29.87       12.16     11.15 o
   5  10  15        1.86        4.57      9.15 o
  -6  11  15        4.28       24.95     18.86 o
  -5  11  15       14.25        6.13      9.45 o
  -4  11  15       17.06       12.87      2.73 o
  -3  11  15        1.91        2.44      3.73 o
  -2  11  15        0.02       -3.95      4.90 o
  -1  11  15       45.25       35.69      7.67 o
   0  11  15        7.07       10.57      7.88 o
   1  11  15       72.34       40.57     11.11 o
   2  11  15        7.81        3.40      8.15 o
   3  11  15        0.49        9.91      8.82 o
   4  11  15        0.00        1.49      7.54 o
   5  11  15        9.60       24.70     13.42 o
  -5  12  15       16.86       24.80     19.73 o
  -4  12  15       14.39       13.98      9.19 o
  -3  12  15       35.87       35.47      6.75 o
  -2  12  15        6.15        6.97      6.88 o
  -1  12  15        1.55       -4.17      5.41 o
   0  12  15        2.80       -1.81      5.98 o
   1  12  15        0.01        3.06      6.50 o
   2  12  15       23.55       15.75     11.09 o
   3  12  15        0.21       -2.15      8.09 o
   4  12  15        4.89        5.53     13.25 o
  -5  13  15        0.03       11.92     11.64 o
  -4  13  15       43.11       16.74     14.87 o
  -3  13  15        1.12       16.56      5.27 o
  -2  13  15       12.17       18.92      6.31 o
  -1  13  15        0.03        1.35      4.07 o
   0  13  15      119.87      128.11     38.85 o
   1  13  15       13.35       13.89      8.50 o
   2  13  15        2.30       -3.27      7.23 o
   3  13  15        0.23       -0.27      7.24 o
   4  13  15        3.39       33.37     13.49 o
  -5  14  15        2.71        6.09     10.96 o
  -4  14  15        6.02       -6.13     10.35 o
  -3  14  15       13.35       25.62     10.23 o
  -2  14  15       16.29       25.79      7.01 o
  -1  14  15        3.18       10.82      7.21 o
   0  14  15       33.45       31.70      9.90 o
   1  14  15        0.48       -1.82      7.20 o
   2  14  15       55.26       25.90     16.49 o
   3  14  15        0.44       10.22      8.66 o
   4  14  15        0.53        7.53      9.40 o
  -4  15  15       17.07       13.39     12.44 o
  -3  15  15        5.24       17.42      7.35 o
  -2  15  15       12.83       20.22      8.03 o
  -1  15  15        7.49        6.50      6.03 o
   0  15  15      123.39       59.61     18.24 o
   1  15  15       45.18       24.49     11.23 o
   2  15  15        0.09       -7.05      9.39 o
   3  15  15        0.58        4.08      7.60 o
  -4  16  15        0.12       12.00     11.78 o
  -3  16  15       41.04       45.09     20.71 o
  -2  16  15       12.20       40.73      8.43 o
  -1  16  15        4.14        8.49      5.96 o
   0  16  15        4.50        0.27      5.68 o
   1  16  15        9.11        5.51      8.88 o
   2  16  15        0.74       -1.33      6.83 o
   3  16  15        9.70       10.86     10.37 o
  -3  17  15        0.10       10.47     13.52 o
  -2  17  15        3.05        7.13      9.50 o
  -1  17  15        5.52       16.10      8.30 o
   0  17  15       14.58        5.11      7.58 o
   1  17  15        4.51        6.58      7.64 o
   2  17  15        0.01        3.07      7.69 o
  -2  18  15        8.13       34.63     11.65 o
  -1  18  15        4.46        7.59      9.42 o
   0  18  15        2.25       -4.79      6.06 o
   1  18  15       20.11       17.56      8.11 o
  -6   0  16        2.77       -0.90      7.00 o
  -4   0  16      113.96      138.39     10.18 o
  -2   0  16      187.97      186.66     13.80 o
   0   0  16        0.54        5.24      8.48 o
   2   0  16        2.09        7.04     10.70 o
   4   0  16        0.17       -5.51     12.40 o
   6   0  16        4.52       39.31     23.17 o
  -7   1  16        0.13        2.18      5.73 o
  -6   1  16        2.21        0.89      4.44 o
  -5   1  16        6.70        6.77      4.52 o
  -4   1  16      445.82      474.71     10.99 o
  -3   1  16      153.01      185.38      9.61 o
  -2   1  16      149.25      165.74     16.25 o
  -1   1  16      130.94      145.99     14.29 o
   0   1  16       10.67       11.72      7.79 o
   1   1  16       12.45       20.19      8.48 o
   2   1  16       13.32       14.52      8.90 o
   3   1  16        0.02        0.45      7.12 o
   4   1  16        6.28       -8.47     10.87 o
   5   1  16        0.94        3.45      8.81 o
  -7   2  16        3.00        6.74      7.25 o
  -6   2  16        1.97       -1.30      3.86 o
  -5   2  16       27.65        6.30      4.72 o
  -4   2  16        0.02        2.80      4.44 o
  -3   2  16       92.92      111.79      7.89 o
  -2   2  16       77.22       79.16      7.86 o
  -1   2  16        1.67       -0.37      5.32 o
   0   2  16       93.31       89.00      9.11 o
   1   2  16      200.48      197.08     12.11 o
   2   2  16       46.94       51.10     10.04 o
   3   2  16       94.38       35.87     19.10 o
   4   2  16       14.35       13.99      9.50 o
   5   2  16       10.61       12.99     10.19 o
  -6   3  16        4.18        5.76      4.11 o
  -5   3  16        0.40       -0.21      3.32 o
  -4   3  16       58.39       45.91      5.56 o
  -3   3  16       51.07       30.13      5.44 o
  -2   3  16      111.42      129.37      8.72 o
  -1   3  16        0.86        1.29      5.01 o
   0   3  16       15.01       16.02      7.39 o
   1   3  16       66.60       59.99     11.27 o
   2   3  16      143.86      187.59     28.15 o
   3   3  16       12.17        9.56      8.59 o
   4   3  16        5.32       15.53      9.58 o
   5   3  16       15.18       11.12     10.04 o
  -6   4  16        7.78        8.01      4.03 o
  -5   4  16       43.07       25.53      5.37 o
  -4   4  16       14.00        5.86      4.68 o
  -3   4  16      140.46      170.28      8.19 o
  -2   4  16        2.78        6.05      5.32 o
  -1   4  16        0.00        1.18      5.67 o
   0   4  16        9.87        1.75      5.64 o
   1   4  16       36.60       52.68      9.09 o
   2   4  16      333.87      289.13     15.32 o
   3   4  16        6.80        6.97      8.26 o
   4   4  16       22.25       23.12     11.77 o
   5   4  16        0.44        8.39     11.95 o
  -6   5  16        3.18        5.56      4.21 o
  -5   5  16       30.53       34.46      7.26 o
  -4   5  16      293.44      338.19     10.31 o
  -3   5  16        2.32        9.56      4.58 o
  -2   5  16       22.82       11.73      5.84 o
  -1   5  16        0.19        1.77      5.49 o
   0   5  16        4.46       22.78      7.24 o
   1   5  16        9.28       16.06      8.15 o
   2   5  16       79.01       78.51     13.24 o
   3   5  16       14.30        4.98      8.57 o
   4   5  16        0.10       -1.29      7.66 o
   5   5  16        3.54       16.80     10.73 o
  -6   6  16        1.53        9.84      6.29 o
  -5   6  16       25.04       29.51      8.48 o
  -4   6  16       21.32        8.17      6.06 o
  -3   6  16        0.56        3.32      3.75 o
  -2   6  16       72.65       76.25      8.93 o
  -1   6  16      178.09      206.47     10.81 o
   0   6  16        0.20        0.20      5.46 o
   1   6  16       12.09        9.97      7.28 o
   2   6  16        7.28        0.40      6.20 o
   3   6  16       29.27       11.54      9.16 o
   4   6  16        0.16        3.70      8.57 o
   5   6  16        0.07       12.11     11.28 o
  -6   7  16        9.31       23.90      6.49 o
  -5   7  16        1.78        1.40      2.80 o
  -4   7  16        7.43        9.75      4.69 o
  -3   7  16       38.79       19.82      4.95 o
  -2   7  16       53.55       36.72      6.36 o
  -1   7  16       35.06       39.20      8.11 o
   0   7  16      143.24      138.78     11.04 o
   1   7  16      114.40      121.99     10.92 o
   2   7  16       48.58       28.35     11.12 o
   3   7  16        4.37       11.61      8.66 o
   4   7  16        4.09       18.64     13.65 o
   5   7  16        8.12       17.71     10.75 o
  -6   8  16        0.09        4.51      8.72 o
  -5   8  16        1.00        4.95      3.81 o
  -4   8  16        0.13        0.07      3.40 o
  -3   8  16        2.72       -0.57      3.35 o
  -2   8  16       32.54       24.55      6.06 o
  -1   8  16       26.92       28.52      8.01 o
   0   8  16       16.76       33.20      8.01 o
   1   8  16        0.71       -2.80      7.77 o
   2   8  16       92.63       53.05     13.81 o
   3   8  16        7.79        0.64      7.30 o
   4   8  16       11.60       18.71     10.91 o
   5   8  16       11.11       -1.40     10.30 o
  -6   9  16        1.43       -3.49      8.96 o
  -5   9  16        2.14        9.49     12.25 o
  -4   9  16       30.24       17.80      6.84 o
  -3   9  16       21.29       25.46      5.85 o
  -2   9  16       75.36       65.11      8.71 o
  -1   9  16      155.40      165.63     10.44 o
   0   9  16       16.71       20.36      7.61 o
   1   9  16       52.36       36.07      9.00 o
   2   9  16      130.77      164.10     30.48 o
   3   9  16       72.01       37.99     21.55 o
   4   9  16        0.01       14.09     10.10 o
   5   9  16        1.99       10.95     10.32 o
  -5  10  16        0.23        6.82     10.55 o
  -4  10  16        1.66        5.54      3.57 o
  -3  10  16       25.32       21.59      6.87 o
  -2  10  16       13.82        3.72      4.97 o
  -1  10  16       11.60        0.45      5.21 o
   0  10  16        3.42        6.19      7.26 o
   1  10  16        3.02        0.73      6.01 o
   2  10  16       55.89       12.31      8.76 o
   3  10  16       23.94       26.34     14.06 o
   4  10  16        3.76       12.68      9.71 o
  -5  11  16        8.35       13.62     14.74 o
  -4  11  16        0.01        3.20      5.17 o
  -3  11  16        2.93        5.99      3.65 o
  -2  11  16        0.47        6.87      5.19 o
  -1  11  16        1.73        6.72      6.12 o
   0  11  16       30.54       21.14      9.65 o
   1  11  16        0.58       -0.88      7.09 o
   2  11  16       27.05        1.72      7.43 o
   3  11  16        0.02        4.66      8.17 o
   4  11  16       12.94       23.91     11.04 o
  -5  12  16        2.66        8.59     11.34 o
  -4  12  16        7.12        7.67     10.02 o
  -3  12  16        6.42       14.01      4.66 o
  -2  12  16        4.38        9.23      6.73 o
  -1  12  16       21.39       44.26      9.43 o
   0  12  16       10.76        0.91      6.15 o
   1  12  16        1.58       -0.59      7.25 o
   2  12  16        0.01        5.67      8.31 o
   3  12  16       31.91       33.85     11.02 o
   4  12  16        0.00        6.99      9.28 o
  -5  13  16        9.30        6.12     13.88 o
  -4  13  16        0.36        3.49     10.78 o
  -3  13  16        1.47        5.97      5.50 o
  -2  13  16        0.26       -2.17      4.63 o
  -1  13  16       58.84       33.86      8.35 o
   0  13  16        3.89        7.13      7.21 o
   1  13  16       13.62        7.92      7.79 o
   2  13  16        3.28       11.29      9.46 o
   3  13  16        9.30       18.82     10.19 o
  -4  14  16        2.98       24.93     18.07 o
  -3  14  16        4.19       -5.20      8.36 o
  -2  14  16        0.02        6.58      9.17 o
  -1  14  16       34.98       23.36      7.17 o
   0  14  16        2.57        0.81      6.04 o
   1  14  16        5.59       -1.42      6.78 o
   2  14  16        0.05        7.23      9.08 o
   3  14  16       20.25       17.41     10.66 o
  -4  15  16        2.41       15.49     16.84 o
  -3  15  16        0.81       -4.61      5.76 o
  -2  15  16        4.83        2.84      8.75 o
  -1  15  16       11.82       33.65     12.63 o
   0  15  16        2.61        2.95      6.87 o
   1  15  16        3.98        5.38      7.75 o
   2  15  16       15.52       21.60     12.76 o
   3  15  16       21.12       22.25     10.35 o
  -3  16  16        0.73        1.54     12.80 o
  -2  16  16        4.90        5.15     13.50 o
  -1  16  16       50.30       27.88     14.15 o
   0  16  16        3.41       15.93     12.99 o
   1  16  16        0.46       11.45      8.21 o
   2  16  16        7.03        6.47      7.98 o
  -2  17  16        8.40      -14.80     10.05 o
  -1  17  16        8.90       32.42     16.43 o
   0  17  16        0.03        1.76      5.43 o
   1  17  16        2.55        6.04      7.29 o
  -5   0  17       27.44       22.54      9.27 o
  -3   0  17        1.95       16.25      8.05 o
  -1   0  17      598.07      578.00     26.79 o
   1   0  17      203.57      207.92     34.47 o
   3   0  17       10.49       -0.43     10.21 o
   5   0  17        3.07        7.35     14.19 o
  -6   1  17        4.28        0.59      3.94 o
  -5   1  17       12.89        6.85      4.50 o
  -4   1  17      121.60      138.71      8.51 o
  -3   1  17        1.80       -0.12      3.65 o
  -2   1  17      134.27      138.98     12.32 o
  -1   1  17      106.37       90.38      9.26 o
   0   1  17       40.01       37.20      8.83 o
   1   1  17        0.00       -2.72      8.27 o
   2   1  17       24.99       16.43     10.53 o
   3   1  17        8.25       -4.23     10.24 o
   4   1  17        6.72       15.07     10.32 o
   5   1  17       24.57       34.61     15.41 o
  -6   2  17       10.60        7.22      4.79 o
  -5   2  17       45.72       28.84      9.51 o
  -4   2  17       51.65       59.86      6.17 o
  -3   2  17       27.62       34.13      6.34 o
  -2   2  17        0.68        3.04      5.78 o
  -1   2  17      257.73      255.65     12.04 o
   0   2  17      129.96      158.77     12.02 o
   1   2  17       15.17       20.27      8.24 o
   2   2  17       51.48       31.50     11.06 o
   3   2  17        4.10       12.18     11.48 o
   4   2  17        0.65       -1.30      7.96 o
   5   2  17        0.33        4.25      9.50 o
  -6   3  17        5.57        3.84      4.99 o
  -5   3  17        7.04        5.80      5.30 o
  -4   3  17       89.35      121.42      8.86 o
  -3   3  17       21.09       14.92      5.41 o
  -2   3  17       95.25       81.13      7.61 o
  -1   3  17       53.72       61.10      8.42 o
   0   3  17       89.09       62.79      9.21 o
   1   3  17      110.55      117.66     13.51 o
   2   3  17        0.00       -3.14      8.28 o
   3   3  17       31.64       27.81     15.77 o
   4   3  17       16.10       13.11     10.15 o
   5   3  17        7.43        5.93     10.03 o
  -6   4  17       12.18       24.13      7.40 o
  -5   4  17        1.49        3.33      5.19 o
  -4   4  17       43.21       28.46      5.34 o
  -3   4  17       26.11       32.24      6.73 o
  -2   4  17        6.27       11.15      6.67 o
  -1   4  17        0.23       -2.21      5.46 o
   0   4  17        8.34        3.35      6.20 o
   1   4  17        0.01        6.93      8.02 o
   2   4  17      225.12      251.28     14.92 o
   3   4  17       72.78       55.54     23.68 o
   4   4  17       16.97       12.60     11.44 o
   5   4  17        2.27        9.80     11.51 o
  -6   5  17       18.07       26.18     11.66 o
  -5   5  17       16.54       13.72      5.04 o
  -4   5  17       58.41       45.35     13.67 o
  -3   5  17       32.14       40.57      6.14 o
  -2   5  17       22.93       33.03      6.61 o
  -1   5  17       17.38       15.67      7.69 o
   0   5  17       11.94       10.53      7.52 o
   1   5  17       22.79       12.25      8.46 o
   2   5  17       33.87        6.28      9.48 o
   3   5  17        1.20        1.53      7.53 o
   4   5  17        8.05       16.50     12.32 o
   5   5  17        0.54        2.24      9.12 o
  -6   6  17       23.30       25.22      7.67 o
  -5   6  17        0.00        8.55      5.64 o
  -4   6  17        2.14        3.61      4.70 o
  -3   6  17        0.63        4.54      4.19 o
  -2   6  17        2.47        3.73      5.80 o
  -1   6  17      120.36      138.48     10.39 o
   0   6  17        6.53        3.22      6.36 o
   1   6  17        0.76       10.98     13.56 o
   2   6  17       54.30       26.27     16.60 o
   3   6  17        6.99       19.61     11.86 o
   4   6  17       24.99       34.67     18.88 o
   5   6  17        0.00       -6.60     10.15 o
  -6   7  17        7.59       48.53     17.07 o
  -5   7  17        7.35        3.68      4.08 o
  -4   7  17       42.81       35.06     14.75 o
  -3   7  17        1.81       -0.75      3.74 o
  -2   7  17        0.24        3.20      5.57 o
  -1   7  17      100.37       76.85      9.74 o
   0   7  17        0.09        5.06      7.40 o
   1   7  17       75.61       45.05     13.82 o
   2   7  17        0.05       -0.48      7.40 o
   3   7  17        0.58       13.82      9.40 o
   4   7  17        0.76        6.79     10.25 o
  -5   8  17       20.47       20.49      8.15 o
  -4   8  17        2.58        0.72      3.27 o
  -3   8  17       48.39       29.13      8.35 o
  -2   8  17        0.12        1.87      4.60 o
  -1   8  17      136.88      140.02     12.97 o
   0   8  17       56.32       40.55     12.06 o
   1   8  17        0.55        4.78      7.80 o
   2   8  17       16.27        8.75      9.14 o
   3   8  17       43.55       45.73     22.06 o
   4   8  17        1.91       15.04     10.42 o
  -5   9  17       50.12       62.44     29.60 o
  -4   9  17        1.37        7.45      6.64 o
  -3   9  17        0.72        9.60      4.33 o
  -2   9  17        9.37        0.05      7.49 o
  -1   9  17        1.23        4.12      6.14 o
   0   9  17        3.11       13.02      7.81 o
   1   9  17        3.80       -2.71      7.56 o
   2   9  17        0.54        7.96      9.10 o
   3   9  17       16.66       18.47      9.98 o
   4   9  17        9.17       19.33     16.79 o
  -5  10  17       15.32       20.68     25.78 o
  -4  10  17        6.11        9.67      7.45 o
  -3  10  17        4.38        5.58      5.06 o
  -2  10  17        0.00       -3.21      7.42 o
  -1  10  17       58.48       45.74      9.19 o
   0  10  17       44.99       33.33     10.06 o
   1  10  17       23.82        9.12      9.00 o
   2  10  17       59.44       16.17     11.82 o
   3  10  17       73.67       36.37     20.38 o
   4  10  17        4.05        4.16      9.19 o
  -5  11  17        0.15       -3.22     10.64 o
  -4  11  17       18.42       15.19     10.93 o
  -3  11  17       10.05       22.94      4.97 o
  -2  11  17       49.13       49.67     11.17 o
  -1  11  17        4.45        8.53      7.10 o
   0  11  17        6.86       10.82      7.80 o
   1  11  17       44.89       29.22     16.14 o
   2  11  17        1.25       -1.13      8.24 o
   3  11  17        3.99       19.71     10.32 o
  -4  12  17       11.34       11.04     10.99 o
  -3  12  17       15.31       28.52      6.35 o
  -2  12  17       16.82       37.27      8.69 o
  -1  12  17        0.12       -4.54      7.21 o
   0  12  17       20.71        6.71      8.10 o
   1  12  17        1.73       -2.02      7.26 o
   2  12  17       13.73        7.57      8.73 o
   3  12  17       15.10       15.90     10.02 o
  -4  13  17        9.58       13.71     13.05 o
  -3  13  17       14.01        9.38      5.17 o
  -2  13  17        1.66       14.81      7.06 o
  -1  13  17        3.66       -1.57      6.04 o
   0  13  17        0.11       -7.45      8.30 o
   1  13  17        0.26        9.85      9.09 o
   2  13  17        0.62        0.77      8.03 o
   3  13  17        7.93       13.91     10.00 o
  -3  14  17        9.64       -1.18      5.57 o
  -2  14  17       12.39       15.51      8.40 o
  -1  14  17        4.14        5.49      6.65 o
   0  14  17       34.09       17.13     11.24 o
   1  14  17        2.42        6.31     10.71 o
   2  14  17        0.45        3.34      8.82 o
  -3  15  17        6.93       18.27     12.73 o
  -2  15  17        1.78       15.59      9.27 o
  -1  15  17        2.83       -2.10      6.47 o
   0  15  17        7.89        9.81      7.31 o
   1  15  17        0.08       -8.83      8.53 o
   2  15  17       15.61       25.93     15.54 o
  -2  16  17        0.28       24.47     19.86 o
  -1  16  17        3.00       17.51      9.46 o
   0  16  17        0.30       13.06      7.63 o
   1  16  17        1.28        5.41      6.79 o
  -6   0  18        0.73        0.50      5.63 o
  -4   0  18      101.21      130.72     12.17 o
  -2   0  18       67.56       49.88     11.37 o
   0   0  18        7.86       11.60     13.35 o
   2   0  18       42.28       59.32     42.74 o
   4   0  18        4.06      -10.74     14.64 o
  -6   1  18       12.29        8.05      5.73 o
  -5   1  18       14.19        4.03      4.83 o
  -4   1  18        6.67        3.71      4.91 o
  -3   1  18       69.22       70.47      7.80 o
  -2   1  18       26.16       33.55      8.14 o
  -1   1  18        4.14        2.95      6.07 o
   0   1  18       46.27       58.45      9.47 o
   1   1  18       20.60       17.01      8.65 o
   2   1  18       26.92       15.89     11.13 o
   3   1  18        1.57        0.66      9.65 o
   4   1  18       17.93        5.25     12.22 o
  -6   2  18        2.92       -3.20      4.82 o
  -5   2  18        4.31       -1.53      4.50 o
  -4   2  18        3.05        5.82      4.66 o
  -3   2  18      153.08      193.47     11.15 o
  -2   2  18       11.46        4.41      6.45 o
  -1   2  18      168.60      158.94     16.81 o
   0   2  18       71.08       61.70      9.65 o
   1   2  18       11.77       11.96      9.32 o
   2   2  18       14.72       -2.19      7.58 o
   3   2  18       51.07       34.80     25.96 o
   4   2  18        2.32       12.14     11.55 o
  -6   3  18        2.43        9.54      5.78 o
  -5   3  18       40.48       35.84      7.49 o
  -4   3  18        8.05       15.83      5.86 o
  -3   3  18      148.14      168.46      8.80 o
  -2   3  18       15.37       10.98      6.42 o
  -1   3  18        1.25       -3.84      6.63 o
   0   3  18       10.88       14.54      7.75 o
   1   3  18        7.49       20.66     11.09 o
   2   3  18       49.24       28.62     13.41 o
   3   3  18       33.69       31.05     14.30 o
   4   3  18        0.30        5.24      9.67 o
  -5   4  18       26.96       27.59      7.17 o
  -4   4  18        3.00        5.85      4.57 o
  -3   4  18       25.19       13.50      5.26 o
  -2   4  18       16.11        6.89      5.51 o
  -1   4  18       98.29       84.11      9.47 o
   0   4  18       13.73       12.64      9.13 o
   1   4  18        1.47       -0.32      7.03 o
   2   4  18       15.26        9.29     10.77 o
   3   4  18        0.04        2.79      9.15 o
   4   4  18       28.23       34.26     19.62 o
  -5   5  18        0.04        7.31      4.83 o
  -4   5  18        3.12        8.08      5.02 o
  -3   5  18       10.00       11.85      5.61 o
  -2   5  18        1.07        2.57      5.73 o
  -1   5  18        9.82        9.28      7.59 o
   0   5  18        9.76       10.88      7.49 o
   1   5  18        1.57        7.64      7.84 o
   2   5  18       12.76       15.46     15.00 o
   3   5  18       75.34       63.47     29.59 o
   4   5  18        6.89       10.72     10.47 o
  -5   6  18       29.37       32.36      8.39 o
  -4   6  18        1.04        0.79      6.12 o
  -3   6  18        4.36        5.50      4.51 o
  -2   6  18        0.00        3.48      5.39 o
  -1   6  18       62.51       35.45     14.40 o
   0   6  18       99.57       94.67     10.88 o
   1   6  18        0.56       -3.12      7.30 o
   2   6  18       33.45       23.95     11.49 o
   3   6  18        2.05        1.71      7.97 o
   4   6  18        1.57        5.30     10.18 o
  -5   7  18        3.12       15.87      6.74 o
  -4   7  18        0.41       11.18      5.10 o
  -3   7  18        0.00        4.15      4.97 o
  -2   7  18        1.48       11.75      6.72 o
  -1   7  18       15.69       25.41     12.86 o
   0   7  18        9.42       17.26      9.47 o
   1   7  18        0.04        9.24     13.12 o
   2   7  18       44.88       12.18     10.75 o
   3   7  18       18.77       14.43     10.08 o
   4   7  18        0.25        3.81     10.25 o
  -5   8  18        1.35        4.59     10.11 o
  -4   8  18       17.12       14.28      6.18 o
  -3   8  18       18.05        7.97      9.26 o
  -2   8  18        3.08        0.39      8.41 o
  -1   8  18       15.56       28.16     10.00 o
   0   8  18      114.40       82.95     20.43 o
   1   8  18        1.15        2.77      8.02 o
   2   8  18       39.97       12.02      9.34 o
   3   8  18        0.58       -4.07      9.48 o
   4   8  18        1.33        9.36     11.32 o
  -5   9  18        0.55       -4.94     12.24 o
  -4   9  18        0.75       -0.36      4.01 o
  -3   9  18        5.70        8.63      4.64 o
  -2   9  18        1.12       -1.11      5.06 o
  -1   9  18        0.00        6.48      6.94 o
   0   9  18       35.86       17.79      8.53 o
   1   9  18        5.58       11.69      9.34 o
   2   9  18        5.37       11.77     11.27 o
   3   9  18        0.19        5.31      8.96 o
  -4  10  18       13.76        2.47      8.25 o
  -3  10  18        0.54        7.42      5.08 o
  -2  10  18        1.52        8.01      6.07 o
  -1  10  18        7.16       24.90     11.28 o
   0  10  18        0.52       -4.06      7.28 o
   1  10  18        7.11       12.73      8.83 o
   2  10  18       28.08       29.28     16.32 o
   3  10  18        0.99        9.38     10.74 o
  -4  11  18        0.50       -7.13     12.21 o
  -3  11  18        3.46       -0.24      3.72 o
  -2  11  18        0.00        4.50      6.28 o
  -1  11  18        0.18       -1.08      5.66 o
   0  11  18       42.21       25.55      9.26 o
   1  11  18        6.89       23.40     10.08 o
   2  11  18       16.36       16.00     12.40 o
   3  11  18        0.39        6.63     10.90 o
  -3  12  18        2.74       23.99     11.29 o
  -2  12  18        3.61        5.13      7.80 o
  -1  12  18       20.78       11.46      8.67 o
   0  12  18        0.93        4.59      9.40 o
   1  12  18        1.25        6.64      8.88 o
   2  12  18        1.50        1.04      7.84 o
  -3  13  18        0.10       17.59      6.86 o
  -2  13  18        4.97       23.50      8.35 o
  -1  13  18        2.42       10.19      9.14 o
   0  13  18        1.85        5.47      7.24 o
   1  13  18        7.39        9.48      9.56 o
   2  13  18       35.59       16.16     11.14 o
  -2  14  18        1.00       10.04      6.66 o
  -1  14  18        0.35       12.79      9.44 o
   0  14  18        9.56       14.30      8.21 o
   1  14  18        7.56        7.18      9.46 o
  -1  15  18        6.47        6.60      7.43 o
   0  15  18        3.01       22.18     14.01 o
  -5   0  19       14.29        6.83      8.01 o
  -3   0  19        0.18       -1.60      7.11 o
  -1   0  19       49.55       43.78     12.46 o
   1   0  19       31.27       33.04     19.96 o
   3   0  19       18.21       17.99     19.44 o
  -5   1  19        1.43        3.14      4.98 o
  -4   1  19       17.28        9.17      6.02 o
  -3   1  19        0.01        1.54      4.85 o
  -2   1  19       18.51       10.34      7.32 o
  -1   1  19       30.74       28.60      9.06 o
   0   1  19       10.57        2.74      7.31 o
   1   1  19      142.13       90.88     39.52 o
   2   1  19        1.52        0.98      7.41 o
   3   1  19        6.85        6.77      9.82 o
   4   1  19        5.87       12.26     14.20 o
  -5   2  19       20.80       22.18      7.05 o
  -4   2  19      154.01      201.13      9.23 o
  -3   2  19        1.77        3.43      5.11 o
  -2   2  19       11.65       -1.82      6.16 o
  -1   2  19        2.95        3.62      8.60 o
   0   2  19       47.87       65.79     16.17 o
   1   2  19        0.96       18.49      9.89 o
   2   2  19       87.77        2.87     10.88 o
   3   2  19        6.31       -1.12      9.20 o
   4   2  19        0.39       32.20     20.60 o
  -5   3  19        1.40        6.08      5.25 o
  -4   3  19        4.69       13.06      5.85 o
  -3   3  19        0.37       -4.97      4.93 o
  -2   3  19        9.14       12.83      6.38 o
  -1   3  19        1.32        3.97      7.13 o
   0   3  19       46.71       28.75      8.98 o
   1   3  19        0.07        1.83      7.23 o
   2   3  19        1.88        2.15      8.29 o
   3   3  19        2.04       12.85     12.32 o
   4   3  19       13.03        8.99     10.92 o
  -5   4  19       11.83       13.99      5.91 o
  -4   4  19      107.12      123.26      8.95 o
  -3   4  19        1.34       10.05      5.47 o
  -2   4  19       22.63       15.77      6.98 o
  -1   4  19        6.02       20.21     10.47 o
   0   4  19        0.12       -3.31      7.71 o
   1   4  19        4.89        0.94      7.42 o
   2   4  19      136.51      187.16     15.59 o
   3   4  19       27.27       30.89     17.14 o
   4   4  19        1.09       -1.15      9.04 o
  -5   5  19        1.83        2.74      4.80 o
  -4   5  19       36.68       25.59      8.78 o
  -3   5  19        4.19        5.41      6.51 o
  -2   5  19        0.00        1.66      5.48 o
  -1   5  19        3.22       20.79      7.93 o
   0   5  19        6.68        5.66      8.08 o
   1   5  19       14.72       14.03      9.79 o
   2   5  19        1.30        3.37      9.84 o
   3   5  19       27.92       13.60     13.22 o
  -5   6  19        4.69        4.04      4.45 o
  -4   6  19        9.99        3.27      4.85 o
  -3   6  19        1.59        6.59      5.20 o
  -2   6  19       10.59        4.36      6.23 o
  -1   6  19        3.29        4.14      6.79 o
   0   6  19        1.96       15.21      8.47 o
   1   6  19        0.84        2.16      7.72 o
   2   6  19       38.68       27.20     17.06 o
   3   6  19        3.79        6.29     10.59 o
  -4   7  19       71.49       93.59     19.54 o
  -3   7  19        0.57        3.87      4.75 o
  -2   7  19        6.72       15.51      7.44 o
  -1   7  19        2.18        5.49      8.26 o
   0   7  19        0.28       18.27     10.50 o
   1   7  19        5.95        7.64     11.06 o
   2   7  19        2.65        3.67      9.56 o
   3   7  19        3.35      -12.47     10.41 o
  -4   8  19        7.63       16.26      6.79 o
  -3   8  19        0.21        9.68      5.14 o
  -2   8  19        2.11       12.99      6.69 o
  -1   8  19        1.95        5.17      7.07 o
   0   8  19       28.78       21.36     15.54 o
   1   8  19        0.95       18.01     14.09 o
   2   8  19        2.11        1.60     10.02 o
   3   8  19       37.46        9.68     10.96 o
  -4   9  19       18.94        9.29      9.71 o
  -3   9  19        1.22        3.39      6.68 o
  -2   9  19       40.58       20.28      8.49 o
  -1   9  19        0.83       -0.46      5.65 o
   0   9  19       15.24       14.78      8.95 o
   1   9  19        3.23       17.27     10.86 o
   2   9  19       18.37        9.94     10.44 o
  -3  10  19        2.31       11.84      5.83 o
  -2  10  19        0.06       12.81      7.07 o
  -1  10  19       16.52       10.15      7.31 o
   0  10  19       31.80       50.13     12.21 o
   1  10  19        0.87        8.65      9.48 o
   2  10  19       22.90       19.56     12.34 o
  -3  11  19        0.75        3.55      6.70 o
  -2  11  19        0.08        8.52      7.04 o
  -1  11  19        7.09        6.81      7.53 o
   0  11  19        6.19        4.31      8.12 o
   1  11  19        2.66        2.12      8.26 o
   2  11  19        1.19       19.50     12.19 o
  -2  12  19        0.40        2.79      7.97 o
  -1  12  19       14.47       15.71      9.25 o
   0  12  19        4.44       20.74     12.31 o
   1  12  19       24.51       16.89     11.00 o
  -1  13  19        0.75        9.16     10.11 o
   0  13  19        0.06        8.06     10.53 o
  -4   0  20        0.38        6.18      7.50 o
  -2   0  20       33.36       24.92     17.70 o
   0   0  20       63.24       48.47     30.36 o
   2   0  20        2.80       -8.04     21.49 o
  -4   1  20       76.65       87.28     11.61 o
  -3   1  20        2.64       14.00      6.23 o
  -2   1  20        1.72        2.14      6.01 o
  -1   1  20       18.86       39.62      9.89 o
   0   1  20        0.14       -4.91      8.54 o
   1   1  20        1.36        8.73      9.44 o
   2   1  20        7.26        9.70      9.89 o
   3   1  20        2.75      -14.09     12.50 o
  -4   2  20        0.04        1.10      4.82 o
  -3   2  20       20.68       28.12      7.55 o
  -2   2  20       27.97       50.82      9.30 o
  -1   2  20       27.47       18.19      9.00 o
   0   2  20       17.54       13.73      8.46 o
   1   2  20        1.54        3.56      9.91 o
   2   2  20        0.55       18.96     10.70 o
   3   2  20       71.69       24.10     19.02 o
  -4   3  20        2.46       -1.53      4.78 o
  -3   3  20        8.83       16.24      6.46 o
  -2   3  20        5.60        8.42      6.97 o
  -1   3  20       26.02       23.88      8.54 o
   0   3  20        5.52        0.41      6.44 o
   1   3  20        2.40        8.14      9.38 o
   2   3  20       10.60       11.68     10.99 o
   3   3  20       18.38        0.27      9.44 o
  -4   4  20        0.57       -1.27      5.12 o
  -3   4  20        6.11       13.17      6.18 o
  -2   4  20        6.84       18.27     10.20 o
  -1   4  20       15.43        8.40      8.34 o
   0   4  20        1.20       -2.26      9.56 o
   1   4  20        3.69       21.79     10.77 o
   2   4  20       11.05       21.99     12.88 o
   3   4  20        2.55        5.37     11.04 o
  -4   5  20       22.62       21.53      7.99 o
  -3   5  20        0.61       -3.96      5.23 o
  -2   5  20        2.01        7.43      6.38 o
  -1   5  20        2.65        8.34      8.53 o
   0   5  20        6.36       24.04      9.36 o
   1   5  20        2.20        5.14      9.33 o
   2   5  20        4.79       -0.58      8.00 o
   3   5  20        4.27      -14.49     11.43 o
  -4   6  20        0.85        1.80      5.41 o
  -3   6  20        4.59        6.78      6.91 o
  -2   6  20        0.01        9.12      8.39 o
  -1   6  20        3.07       -2.00      7.43 o
   0   6  20       26.53       49.58     11.62 o
   1   6  20        0.01        6.77     10.48 o
   2   6  20        3.60        4.57     10.11 o
  -3   7  20        8.12       12.41      6.18 o
  -2   7  20        1.53        3.09      6.61 o
  -1   7  20       12.49       20.08      8.65 o
   0   7  20       18.39       10.70      9.71 o
   1   7  20        2.46        5.22      8.78 o
   2   7  20        1.39        6.42      9.71 o
  -3   8  20        0.69       17.90      6.09 o
  -2   8  20        8.62       13.79      8.04 o
  -1   8  20        0.36        3.05      6.63 o
   0   8  20        8.25       14.34      9.91 o
   1   8  20        3.32       13.23     11.70 o
   2   8  20        0.00        7.34     10.73 o
  -3   9  20        5.69       11.53      5.75 o
  -2   9  20        0.35        1.58      6.14 o
  -1   9  20        1.81       -0.82      6.23 o
   0   9  20       10.27       29.43     10.82 o
   1   9  20        3.48        3.70     10.13 o
  -2  10  20       12.30       13.09      7.41 o
  -1  10  20        0.17        7.42      8.13 o
   0  10  20        0.83        6.33      8.71 o
   1  10  20        0.33        8.01      9.61 o
  -1  11  20        0.39        9.17      7.78 o
   0  11  20        0.34        8.07      8.93 o
  -3   0  21        0.76       11.12      8.65 o
  -1   0  21        0.32        3.97     15.47 o
   1   0  21       68.52       62.86     64.12 o
  -3   1  21        9.27       29.43      6.95 o
  -2   1  21        0.07       14.26      7.27 o
  -1   1  21        9.28       18.46     14.88 o
   0   1  21        4.83        1.67      8.10 o
   1   1  21       33.63       14.03     10.69 o
   2   1  21        0.36       -9.98     15.64 o
  -3   2  21        3.02       12.17      7.82 o
  -2   2  21       21.13       24.42      7.88 o
  -1   2  21       16.05       18.20      9.30 o
   0   2  21       27.26       30.60     14.99 o
   1   2  21        8.95       18.87     10.15 o
   2   2  21       36.30       30.19     14.49 o
  -3   3  21        1.88        8.04      6.03 o
  -2   3  21        2.25      -12.23      8.15 o
  -1   3  21        0.14       12.39      9.02 o
   0   3  21        4.83       43.40     14.19 o
   1   3  21        1.00        5.64     10.53 o
   2   3  21        0.93        6.96     11.00 o
  -3   4  21       11.52       14.18      7.47 o
  -2   4  21        1.77       12.39      7.95 o
  -1   4  21       18.49        4.54      8.64 o
   0   4  21       36.71       59.37     13.30 o
   1   4  21        0.24       -4.54      8.85 o
   2   4  21        8.11        8.06     11.38 o
  -3   5  21        9.83        8.72      6.22 o
  -2   5  21        5.03        7.41      7.68 o
  -1   5  21        5.34       38.80     10.21 o
   0   5  21        2.74       10.21      9.74 o
   1   5  21        0.75       16.84     13.41 o
  -2   6  21        1.08       14.15      8.95 o
  -1   6  21       18.06       20.13     15.89 o
   0   6  21        5.04        7.02     10.02 o
   1   6  21        0.00       16.98     11.80 o
  -2   7  21        9.39       17.56      8.46 o
  -1   7  21        6.45       11.79      9.24 o
   0   7  21       11.81       31.49     20.58 o
   1   7  21        8.53       15.31     11.81 o
  -1   8  21       73.43       71.63     17.59 o
   0   8  21       12.46       26.41     10.45 o
  -2   0  22        3.10       -1.84      9.99 o
   0   0  22       16.93        1.77     14.96 o
  -2   1  22        0.33       12.52      8.13 o
  -1   1  22        1.28       15.59     10.08 o
   0   1  22        2.82       -2.12      8.61 o
  -1   2  22       13.34       36.41     11.51 o
   0   2  22        8.47       11.84     11.46 o
  -1   3  22        0.98       16.29     11.37 o
   0   3  22        9.92        2.88      9.29 o
 
